# Supplementary material for: Detailed Analysis of Protein Topology of Extracellular Vesicles–Evidence of Unconventional Membrane Protein Orientation
Source: Sci Rep. 2016 Nov 8;6:36338. doi: 10.1038/srep36338 (PMC5099568; doi:10.1038/srep36338)
Supplement: Supplementary Dataset 1 [file srep36338-s1.xls]

## Sheet: EV proteome
Uniprot ID	Protein names	Localization
P63261	Actin, cytoplasmic 2	Cytoplasm
Q8WUM4	Programmed cell death 6-interacting protein	Cytoplasm
P26038	Moesin	Cell membrane
P30455	HLA class I histocompatibility antigen, A-36 alpha chain	Membrane
P04075	Fructose-bisphosphate aldolase A	Cytoplasm
Q9BQE3	Tubulin alpha-1C chain	Cytoplasm
P61224	Ras-related protein Rap-1b	Cell membrane
O60488	Long-chain-fatty-acid--CoA ligase 4	Mitochondrion outer membrane
P46940	Ras GTPase-activating-like protein IQGAP1	Cell membrane
Q969P0	Immunoglobulin superfamily member 8	Cell membrane
P60033	CD81 antigen	Membrane
P00338	L-lactate dehydrogenase A chain	Cytoplasm
O00560	Syntenin-1	Cell junction
P08195	4F2 cell-surface antigen heavy chain	Apical cell membrane
P07195	L-lactate dehydrogenase B chain	Cytoplasm
Q5VTE0	Putative elongation factor 1-alpha-like 3	Cytoplasm
P09972	Fructose-bisphosphate aldolase C	N/A
P23528	Cofilin-1	Nucleus matrix
Q01518	Adenylyl cyclase-associated protein 1	Cell membrane
P15153	Ras-related C3 botulinum toxin substrate 2	Cytoplasm
P62258	14-3-3 protein epsilon	Cytoplasm
O75955	Flotillin-1	Cell membrane
P00558	Phosphoglycerate kinase 1	Cytoplasm
Q01629	Interferon-induced transmembrane protein 2	Cell membrane
Q04826	HLA class I histocompatibility antigen, B-40 alpha chain	Membrane
P27701	CD82 antigen	Membrane
P62987	Ubiquitin-60S ribosomal protein L40	Cytoplasm
P13796	Plastin-2	Cytoplasm
P08758	Annexin A5	N/A
Q06830	Peroxiredoxin-1	Cytoplasm
Q08722	Leukocyte surface antigen CD47	Cell membrane
O75369	Filamin-B	Cytoplasm
P52566	Rho GDP-dissociation inhibitor 2	Cytoplasm
P0DMV9	Heat shock 70 kDa protein 1B	N/A
P05106	Integrin beta-3	Cell membrane
P23634	Plasma membrane calcium-transporting ATPase 4	Cell membrane
P27105	Erythrocyte band 7 integral membrane protein	Cell membrane
Q14254	Flotillin-2	Cell membrane
P05023	Sodium/potassium-transporting ATPase subunit alpha-1	Cell membrane
P61026	Ras-related protein Rab-10	Cytoplasmic vesicle membrane
P15311	Ezrin	Apical cell membrane
Q15907	Ras-related protein Rab-11B	Recycling endosome membrane
Q15758	Neutral amino acid transporter B(0)	Cell membrane
Q86UX7	Fermitin family homolog 3	Cell projection
P16070	CD44 antigen	Cell membrane
O15427	Monocarboxylate transporter 4	Cell membrane
P10721	Mast/stem cell growth factor receptor Kit	Cell membrane
P62805	Histone H4	Nucleus
P84095	Rho-related GTP-binding protein RhoG	Cell membrane
P06744	Glucose-6-phosphate isomerase	Cytoplasm
P02786	Transferrin receptor protein 1	Cell membrane
P17693	HLA class I histocompatibility antigen, alpha chain G	Membrane
P50995	Annexin A11	Cytoplasm
P63267	Actin, gamma-enteric smooth muscle	Cytoplasm
P08133	Annexin A6	Cytoplasm
P30459	HLA class I histocompatibility antigen, A-74 alpha chain	Membrane
P35613	Basigin	Cell membrane
P21926	CD9 antigen	Membrane
Q6ZWK4	Uncharacterized protein C1orf186	Membrane
P10599	Thioredoxin	Nucleus
P11049	Leukocyte antigen CD37	Membrane
P60174	Triosephosphate isomerase	N/A
P52907	F-actin-capping protein subunit alpha-1	Cytoplasm
P20340	Ras-related protein Rab-6A	Golgi apparatus
Q14019	Coactosin-like protein	Cytoplasm
Q8N392	Rho GTPase-activating protein 18	N/A
Q01650	Large neutral amino acids transporter small subunit 1	Cytoplasm
P51148	Ras-related protein Rab-5C	Cell membrane
P62330	ADP-ribosylation factor 6	Golgi apparatus
P50395	Rab GDP dissociation inhibitor beta	Cytoplasm
O75083	WD repeat-containing protein 1	Cytoplasm
P62937	Peptidyl-prolyl cis-trans isomerase A	Cytoplasm
P51149	Ras-related protein Rab-7a	Late endosome
P62993	Growth factor receptor-bound protein 2	Nucleus
O43561	Linker for activation of T-cells family member 1	Cell membrane
P09525	Annexin A4	N/A
Q08431	Lactadherin	Membrane
P11234	Ras-related protein Ral-B	Cell membrane
P07948	Tyrosine-protein kinase Lyn	Cell membrane
O00161	Synaptosomal-associated protein 23	Cell membrane
P07355	Annexin A2	Secreted
P62879	Guanine nucleotide-binding protein G(I)/G(S)/G(T) subunit beta-2	Cytoplasm
P09211	Glutathione S-transferase P	Cytoplasm
P62826	GTP-binding nuclear protein Ran	Nucleus
P59998	Actin-related protein 2/3 complex subunit 4	Cytoplasm
Q99816	Tumor susceptibility gene 101 protein	Cytoplasm
Q9H223	EH domain-containing protein 4	Cell membrane
Q06187	Tyrosine-protein kinase BTK	Cytoplasm
Q6UWD8	Transmembrane protein C16orf54	Membrane
P55072	Transitional endoplasmic reticulum ATPase	Cytoplasm
O00159	Unconventional myosin-Ic	Cytoplasm
Q9UIB8	SLAM family member 5	Cell membrane
P15144	Aminopeptidase N	Cell membrane
O60610	Protein diaphanous homolog 1	Cell membrane
P29350	Tyrosine-protein phosphatase non-receptor type 6	Cytoplasm
O75054	Immunoglobulin superfamily member 3	Membrane
Q99808	Equilibrative nucleoside transporter 1	Basolateral cell membrane
Q06323	Proteasome activator complex subunit 1	N/A
P50991	T-complex protein 1 subunit delta	Cytoplasm
P11169	Solute carrier family 2, facilitated glucose transporter member 3	Membrane
P05362	Intercellular adhesion molecule 1	Membrane
P84077	ADP-ribosylation factor 1	Golgi apparatus
P61086	Ubiquitin-conjugating enzyme E2 K	Cytoplasm
P05387	60S acidic ribosomal protein P2	N/A
P04792	Heat shock protein beta-1	Cytoplasm
P09543	2,3-cyclic-nucleotide 3-phosphodiesterase	Membrane
P11586	C-1-tetrahydrofolate synthase, cytoplasmic	Cytoplasm
Q8IZP2	Putative protein FAM10A4	Cytoplasm
Q9H4M9	EH domain-containing protein 1	Recycling endosome membrane
P31948	Stress-induced-phosphoprotein 1	Cytoplasm
Q7L576	Cytoplasmic FMR1-interacting protein 1	Cytoplasm
P05556	Integrin beta-1	Cell membrane
Q9Y3L5	Ras-related protein Rap-2c	Cytoplasm
Q99880	Histone H2B type 1-L	Nucleus
P15531	Nucleoside diphosphate kinase A	Cytoplasm
P40227	T-complex protein 1 subunit zeta	Cytoplasm
O95782	AP-2 complex subunit alpha-1	Cell membrane
P01111	GTPase NRas	Cell membrane
P13224	Platelet glycoprotein Ib beta chain	Membrane
P61006	Ras-related protein Rab-8A	Cell membrane
P47756	F-actin-capping protein subunit beta	Cytoplasm
Q00610	Clathrin heavy chain 1	Cytoplasmic vesicle membrane
P52209	6-phosphogluconate dehydrogenase, decarboxylating	Cytoplasm
Q12846	Syntaxin-4	Cell membrane
Q08554	Desmocollin-1	Cell membrane
O43491	Band 4.1-like protein 2	Cytoplasm
O14494	Lipid phosphate phosphohydrolase 1	Cell membrane
Q9H4G4	Golgi-associated plant pathogenesis-related protein 1	Golgi apparatus membrane
Q04917	14-3-3 protein eta	N/A
Q99536	Synaptic vesicle membrane protein VAT-1 homolog	Cytoplasm
Q5VW32	BRO1 domain-containing protein BROX	Membrane
Q96B97	SH3 domain-containing kinase-binding protein 1	Cytoplasm
P18564	Integrin beta-6	Membrane
P08962	CD63 antigen	Cell membrane
P19440	Gamma-glutamyltranspeptidase 1	Cell membrane
Q14344	Guanine nucleotide-binding protein subunit alpha-13	Membrane
P16150	Leukosialin	Membrane
P13489	Ribonuclease inhibitor	Cytoplasm
O75791	GRB2-related adapter protein 2	Nucleus
P53990	IST1 homolog	Cytoplasmic vesicle
P08648	Integrin alpha-5	Membrane
P63092	Guanine nucleotide-binding protein G(s) subunit alpha isoforms short	Cell membrane
P26447	Protein S100-A4	N/A
P32942	Intercellular adhesion molecule 3	Membrane
P08865	40S ribosomal protein SA	Cell membrane
P60953	Cell division control protein 42 homolog	Cell membrane
P54920	Alpha-soluble NSF attachment protein	Membrane
P11166	Solute carrier family 2, facilitated glucose transporter member 1	Cell membrane
P30041	Peroxiredoxin-6	Cytoplasm
Q96KP4	Cytosolic non-specific dipeptidase	Cytoplasm
Q14974	Importin subunit beta-1	Cytoplasm
P49327	Fatty acid synthase	Cytoplasm
Q01813	ATP-dependent 6-phosphofructokinase, platelet type	Cytoplasm
P61088	Ubiquitin-conjugating enzyme E2 N	Nucleus
Q15833	Syntaxin-binding protein 2	N/A
Q04941	Proteolipid protein 2	Membrane
P14868	Aspartate--tRNA ligase, cytoplasmic	Cytoplasm
P31949	Protein S100-A11	Cytoplasm
Q9UGN4	CMRF35-like molecule 8	Cell membrane
Q92835	Phosphatidylinositol 3,4,5-trisphosphate 5-phosphatase 1	Cytoplasm
P21266	Glutathione S-transferase Mu 3	Cytoplasm
P06493	Cyclin-dependent kinase 1	Nucleus
Q92598	Heat shock protein 105 kDa	Cytoplasm
P53396	ATP-citrate synthase	Cytoplasm
P26641	Elongation factor 1-gamma	N/A
P52565	Rho GDP-dissociation inhibitor 1	Cytoplasm
Q9UKE5	TRAF2 and NCK-interacting protein kinase	Nucleus
Q96TA1	Niban-like protein 1	Cytoplasm
P09104	Gamma-enolase	Cytoplasm
P61106	Ras-related protein Rab-14	Recycling endosome
Q9ULV4	Coronin-1C	Cell membrane
P09326	CD48 antigen	Cell membrane
Q07020	60S ribosomal protein L18	Cytoplasm
P62136	Serine/threonine-protein phosphatase PP1-alpha catalytic subunit	Cytoplasm
P11171	Protein 4.1	Cytoplasm
Q9HBI1	Beta-parvin	Cell junction
O14578	Citron Rho-interacting kinase	Cytoplasm
P54709	Sodium/potassium-transporting ATPase subunit beta-3	Cell membrane
P05161	Ubiquitin-like protein ISG15	Cytoplasm
Q99439	Calponin-2	N/A
O75368	SH3 domain-binding glutamic acid-rich-like protein	N/A
P34932	Heat shock 70 kDa protein 4	Cytoplasm
Q9H444	Charged multivesicular body protein 4b	Cytoplasm
P40925	Malate dehydrogenase, cytoplasmic	Cytoplasm
O14672	Disintegrin and metalloproteinase domain-containing protein 10	Cell membrane
P12268	Inosine-5-monophosphate dehydrogenase 2	Cytoplasm
P12277	Creatine kinase B-type	Cytoplasm
Q86VP6	Cullin-associated NEDD8-dissociated protein 1	Cytoplasm
P30457	HLA class I histocompatibility antigen, A-66 alpha chain	Membrane
P42331	Rho GTPase-activating protein 25	N/A
P68371	Tubulin beta-4B chain	Cytoplasm
Q9H9H4	Vacuolar protein sorting-associated protein 37B	Late endosome membrane
P00390	Glutathione reductase, mitochondrial	Mitochondrion
P30740	Leukocyte elastase inhibitor	Cytoplasm
P22681	E3 ubiquitin-protein ligase CBL	Cytoplasm
Q8N5I2	Arrestin domain-containing protein 1	N/A
Q6IBS0	Twinfilin-2	Cytoplasm
O75340	Programmed cell death protein 6	Nucleus membrane
P62241	40S ribosomal protein S8	Cytoplasm
P78417	Glutathione S-transferase omega-1	Cytoplasm
O00186	Syntaxin-binding protein 3	Cytoplasm
P43034	Platelet-activating factor acetylhydrolase IB subunit alpha	Cytoplasm
P28838	Cytosol aminopeptidase	Cytoplasm
P50148	Guanine nucleotide-binding protein G(q) subunit alpha	Nucleus
Q15836	Vesicle-associated membrane protein 3	Membrane
Q99828	Calcium and integrin-binding protein 1	Membrane
P48643	T-complex protein 1 subunit epsilon	Cytoplasm
O15511	Actin-related protein 2/3 complex subunit 5	Cytoplasm
P11413	Glucose-6-phosphate 1-dehydrogenase	N/A
Q9P265	Disco-interacting protein 2 homolog B	N/A
Q9BZQ8	Protein Niban	Cytoplasm
Q9H8S9	MOB kinase activator 1A	N/A
P48426	Phosphatidylinositol 5-phosphate 4-kinase type-2 alpha	Cell membrane
P19105	Myosin regulatory light chain 12A	N/A
P31689	DnaJ homolog subfamily A member 1	Membrane
P55786	Puromycin-sensitive aminopeptidase	Cytoplasm
P00441	Superoxide dismutase [Cu-Zn]	Cytoplasm
P43007	Neutral amino acid transporter A	Membrane
P61019	Ras-related protein Rab-2A	Endoplasmic reticulum-Golgi intermediate compartment membrane
Q9Y266	Nuclear migration protein nudC	Cytoplasm
P19397	Leukocyte surface antigen CD53	Cell membrane
O95865	N(G),N(G)-dimethylarginine dimethylaminohydrolase 2	Cytoplasm
P68366	Tubulin alpha-4A chain	Cytoplasm
P22234	Multifunctional protein ADE2	N/A
P07384	Calpain-1 catalytic subunit	Cytoplasm
Q9BUL8	Programmed cell death protein 10	Cytoplasm
Q15286	Ras-related protein Rab-35	Cell membrane
Q71DI3	Histone H3.2	Nucleus
Q9NZN3	EH domain-containing protein 3	Cell membrane
P55160	Nck-associated protein 1-like	Cell membrane
P41240	Tyrosine-protein kinase CSK	Cytoplasm
P36897	TGF-beta receptor type-1	Cell membrane
O15031	Plexin-B2	Cell membrane
Q15404	Ras suppressor protein 1	N/A
P42356	Phosphatidylinositol 4-kinase alpha	Cytoplasm
Q04760	Lactoylglutathione lyase	N/A
Q9Y624	Junctional adhesion molecule A	Cell junction
Q15019	Septin-2	Cytoplasm
P61160	Actin-related protein 2	Cytoplasm
P62269	40S ribosomal protein S18	Cytoplasm
Q86YV0	RAS protein activator like-3	N/A
Q9UL46	Proteasome activator complex subunit 2	N/A
Q5JSL3	Dedicator of cytokinesis protein 11	N/A
Q03405	Urokinase plasminogen activator surface receptor	Cell membrane
Q9NQ84	G-protein coupled receptor family C group 5 member C	Cell membrane
P31939	Bifunctional purine biosynthesis protein PURH	N/A
Q96C24	Synaptotagmin-like protein 4	Membrane
P26639	Threonine--tRNA ligase, cytoplasmic	Cytoplasm
P48960	CD97 antigen	Cell membrane
O00410	Importin-5	Cytoplasm
P14324	Farnesyl pyrophosphate synthase	Cytoplasm
P60900	Proteasome subunit alpha type-6	Cytoplasm
Q96C19	EF-hand domain-containing protein D2	Membrane raft
P29401	Transketolase	N/A
O95466	Formin-like protein 1	Cytoplasm
Q7Z406	Myosin-14	N/A
Q15365	Poly(rC)-binding protein 1	Nucleus
P98172	Ephrin-B1	Membrane
Q9Y639	Neuroplastin	Cell membrane
Q9H2K8	Serine/threonine-protein kinase TAO3	Cytoplasm
Q9NWQ8	Phosphoprotein associated with glycosphingolipid-enriched microdomains 1	Cell membrane
P23458	Tyrosine-protein kinase JAK1	Endomembrane system
P28066	Proteasome subunit alpha type-5	Cytoplasm
P30153	Serine/threonine-protein phosphatase 2A 65 kDa regulatory subunit A alpha isoform	Cytoplasm
Q6NYC8	Phostensin	Cytoplasm
P50552	Vasodilator-stimulated phosphoprotein	Cytoplasm
Q9P2B2	Prostaglandin F2 receptor negative regulator	Endoplasmic reticulum membrane
Q9H4A4	Aminopeptidase B	Secreted
P67809	Nuclease-sensitive element-binding protein 1	Cytoplasm
P20645	Cation-dependent mannose-6-phosphate receptor	Lysosome membrane
Q13571	Lysosomal-associated transmembrane protein 5	Lysosome membrane
Q9NYZ4	Sialic acid-binding Ig-like lectin 8	Membrane
O15439	Multidrug resistance-associated protein 4	Membrane
P49588	Alanine--tRNA ligase, cytoplasmic	Cytoplasm
Q9BY43	Charged multivesicular body protein 4a	Cytoplasmic vesicle membrane
P10644	cAMP-dependent protein kinase type I-alpha regulatory subunit	Cell membrane
O14818	Proteasome subunit alpha type-7	Cytoplasm
P21796	Voltage-dependent anion-selective channel protein 1	Mitochondrion outer membrane
P40763	Signal transducer and activator of transcription 3	Cytoplasm
Q07912	Activated CDC42 kinase 1	Cell membrane
P43487	Ran-specific GTPase-activating protein	N/A
Q13277	Syntaxin-3	Membrane
Q16851	UTP--glucose-1-phosphate uridylyltransferase	Cytoplasm
P29353	SHC-transforming protein 1	Cytoplasm
P46781	40S ribosomal protein S9	Cytoplasm
P14625	Endoplasmin	Endoplasmic reticulum lumen
Q8WTV0	Scavenger receptor class B member 1	Cell membrane
O15145	Actin-related protein 2/3 complex subunit 3	Cytoplasm
P12429	Annexin A3	N/A
P30679	Guanine nucleotide-binding protein subunit alpha-15	N/A
O14828	Secretory carrier-associated membrane protein 3	Membrane
O75044	SLIT-ROBO Rho GTPase-activating protein 2	Cell membrane
Q9NY33	Dipeptidyl peptidase 3	Cytoplasm
P63010	AP-2 complex subunit beta	Cell membrane
P26640	Valine--tRNA ligase	N/A
P61586	Transforming protein RhoA	Cell membrane
P48739	Phosphatidylinositol transfer protein beta isoform	Cytoplasm
P11233	Ras-related protein Ral-A	Cell surface
Q9C0B5	Palmitoyltransferase ZDHHC5	Cell membrane
P45974	Ubiquitin carboxyl-terminal hydrolase 5	N/A
P61158	Actin-related protein 3	Cytoplasm
P33176	Kinesin-1 heavy chain	Cytoplasm
P30044	Peroxiredoxin-5, mitochondrial	Mitochondrion
Q14699	Raftlin	Cell membrane
Q9C0H2	Protein tweety homolog 3	Cell membrane
P31431	Syndecan-4	Membrane
P15529	Membrane cofactor protein	Cytoplasmic vesicle
Q9Y376	Calcium-binding protein 39	Cytoplasm
P80723	Brain acid soluble protein 1	Cell membrane
Q9UQ80	Proliferation-associated protein 2G4	Cytoplasm
P15586	N-acetylglucosamine-6-sulfatase	Lysosome
P41226	Ubiquitin-like modifier-activating enzyme 7	N/A
P30490	HLA class I histocompatibility antigen, B-52 alpha chain	Membrane
P55060	Exportin-2	Cytoplasm
P20618	Proteasome subunit beta type-1	Cytoplasm
O60664	Perilipin-3	Cytoplasm
Q15052	Rho guanine nucleotide exchange factor 6	Cell projection
Q96F07	Cytoplasmic FMR1-interacting protein 2	Cytoplasm
P36873	Serine/threonine-protein phosphatase PP1-gamma catalytic subunit	Cytoplasm
Q13501	Sequestosome-1	Cytoplasm
Q14141	Septin-6	Cytoplasm
O15400	Syntaxin-7	Early endosome membrane
Q13177	Serine/threonine-protein kinase PAK 2	Cytoplasm
O75874	Isocitrate dehydrogenase [NADP] cytoplasmic	Cytoplasm
P61353	60S ribosomal protein L27	N/A
P41250	Glycine--tRNA ligase	Cytoplasm
Q9Y5S1	Transient receptor potential cation channel subfamily V member 2	Cell membrane
P17174	Aspartate aminotransferase, cytoplasmic	Cytoplasm
P12931	Proto-oncogene tyrosine-protein kinase Src	Cell membrane
Q9UHV9	Prefoldin subunit 2	Nucleus
P45880	Voltage-dependent anion-selective channel protein 2	Mitochondrion outer membrane
P08174	Complement decay-accelerating factor	Cell membrane
Q9HB71	Calcyclin-binding protein	Nucleus
O14908	PDZ domain-containing protein GIPC1	Cytoplasm
Q9NRX5	Serine incorporator 1	Endoplasmic reticulum membrane
Q01581	Hydroxymethylglutaryl-CoA synthase, cytoplasmic	Cytoplasm
Q08209	Serine/threonine-protein phosphatase 2B catalytic subunit alpha isoform	Cell membrane
P42768	Wiskott-Aldrich syndrome protein	Cytoplasm
Q96QK1	Vacuolar protein sorting-associated protein 35	Cytoplasm
Q14517	Protocadherin Fat 1	Cell membrane
P16930	Fumarylacetoacetase	N/A
Q9NVM1	Protein eva-1 homolog B	Membrane
Q15181	Inorganic pyrophosphatase	Cytoplasm
P54577	Tyrosine--tRNA ligase, cytoplasmic	Cytoplasm
P16885	1-phosphatidylinositol 4,5-bisphosphate phosphodiesterase gamma-2	N/A
P46459	Vesicle-fusing ATPase	Cytoplasm
Q96FZ7	Charged multivesicular body protein 6	Endomembrane system
O43242	26S proteasome non-ATPase regulatory subunit 3	N/A
P25788	Proteasome subunit alpha type-3	Cytoplasm
P28062	Proteasome subunit beta type-8	Cytoplasm
P11717	Cation-independent mannose-6-phosphate receptor	Lysosome membrane
P63244	Guanine nucleotide-binding protein subunit beta-2-like 1	Cell membrane
Q8IU68	Transmembrane channel-like protein 8	Endoplasmic reticulum membrane
O43633	Charged multivesicular body protein 2a	Late endosome membrane
Q92542	Nicastrin	Membrane
P12814	Alpha-actinin-1	Cytoplasm
Q9NTK5	Obg-like ATPase 1	Cytoplasm
Q9Y6W5	Wiskott-Aldrich syndrome protein family member 2	Cytoplasm
O75695	Protein XRP2	Cell membrane
P17812	CTP synthase 1	N/A
Q9Y6E0	Serine/threonine-protein kinase 24	Cytoplasm
Q8IWA5	Choline transporter-like protein 2	Membrane
P50570	Dynamin-2	Cytoplasm
Q16658	Fascin	Cytoplasm
Q15691	Microtubule-associated protein RP/EB family member 1	Cytoplasm
Q15631	Translin	Cytoplasm
Q70J99	Protein unc-13 homolog D	Cytoplasm
Q96FW1	Ubiquitin thioesterase OTUB1	Cytoplasm
Q9Y265	RuvB-like 1	Nucleus matrix
P46531	Neurogenic locus notch homolog protein 1	Cell membrane
P04083	Annexin A1	Nucleus
P43358	Melanoma-associated antigen 4	N/A
P06703	Protein S100-A6	Nucleus envelope
P17858	ATP-dependent 6-phosphofructokinase, liver type	Cytoplasm
O43699	Sialic acid-binding Ig-like lectin 6	Cell membrane
P43405	Tyrosine-protein kinase SYK	Cell membrane
Q15257	Serine/threonine-protein phosphatase 2A activator	Cytoplasm
Q8TF42	Ubiquitin-associated and SH3 domain-containing protein B	Cytoplasm
Q9Y696	Chloride intracellular channel protein 4	Cytoplasm
P37837	Transaldolase	Cytoplasm
P20073	Annexin A7	N/A
P23229	Integrin alpha-6	Cell membrane
P62249	40S ribosomal protein S16	N/A
P61978	Heterogeneous nuclear ribonucleoprotein K	Cytoplasm
P13591	Neural cell adhesion molecule 1	Cell membrane
P28072	Proteasome subunit beta type-6	Cytoplasm
Q9Y3F4	Serine-threonine kinase receptor-associated protein	Cytoplasm
P61247	40S ribosomal protein S3a	Cytoplasm
P12955	Xaa-Pro dipeptidase	N/A
P62263	40S ribosomal protein S14	N/A
P06737	Glycogen phosphorylase, liver form	N/A
Q99497	Protein DJ-1	Cell membrane
Q9H4L5	Oxysterol-binding protein-related protein 3	N/A
Q9Y6W3	Calpain-7	Nucleus
Q14156	Protein EFR3 homolog A	Cell membrane
P13612	Integrin alpha-4	Membrane
P27824	Calnexin	Endoplasmic reticulum membrane
P33527	Multidrug resistance-associated protein 1	Cell membrane
P25786	Proteasome subunit alpha type-1	Cytoplasm
Q9H7P6	Multivesicular body subunit 12B	Endosome
P14317	Hematopoietic lineage cell-specific protein	Membrane
Q7Z5G4	Golgin subfamily A member 7	Golgi apparatus membrane
Q7KZI7	Serine/threonine-protein kinase MARK2	Cell membrane
P20020	Plasma membrane calcium-transporting ATPase 1	Cell membrane
P27986	Phosphatidylinositol 3-kinase regulatory subunit alpha	N/A
Q14118	Dystroglycan	Secreted
O95747	Serine/threonine-protein kinase OSR1	Cytoplasm
Q15366	Poly(rC)-binding protein 2	Nucleus
O95163	Elongator complex protein 1	Cytoplasm
Q96CW1	AP-2 complex subunit mu	Cell membrane
Q9BPX5	Actin-related protein 2/3 complex subunit 5-like protein	Cytoplasm
Q01970	1-phosphatidylinositol 4,5-bisphosphate phosphodiesterase beta-3	Membrane
Q93045	Stathmin-2	Cytoplasm
Q99733	Nucleosome assembly protein 1-like 4	Nucleus
P55196	Afadin	Cell junction
P30273	High affinity immunoglobulin epsilon receptor subunit gamma	Cell membrane
P07237	Protein disulfide-isomerase	Endoplasmic reticulum lumen
Q99426	Tubulin-folding cofactor B	Cytoplasm
Q13094	Lymphocyte cytosolic protein 2	Cytoplasm
P22102	Trifunctional purine biosynthetic protein adenosine-3	N/A
P10301	Ras-related protein R-Ras	Cell membrane
Q16531	DNA damage-binding protein 1	Cytoplasm
P53621	Coatomer subunit alpha	Cytoplasm
P35611	Alpha-adducin	Cytoplasm
O75347	Tubulin-specific chaperone A	Cytoplasm
Q9H773	dCTP pyrophosphatase 1	Cytoplasm
Q9Y2A7	Nck-associated protein 1	Cell membrane
Q06481	Amyloid-like protein 2	Cell membrane
P25789	Proteasome subunit alpha type-4	Cytoplasm
P35606	Coatomer subunit beta	Cytoplasm
P02751	Fibronectin	Secreted
P36871	Phosphoglucomutase-1	Cytoplasm
Q92888	Rho guanine nucleotide exchange factor 1	Cytoplasm
Q9UKK9	ADP-sugar pyrophosphatase	N/A
P24666	Low molecular weight phosphotyrosine protein phosphatase	Cytoplasm
O94804	Serine/threonine-protein kinase 10	Cell membrane
Q7KZF4	Staphylococcal nuclease domain-containing protein 1	Cytoplasm
P04843	Dolichyl-diphosphooligosaccharide--protein glycosyltransferase subunit 1	Endoplasmic reticulum membrane
Q16555	Dihydropyrimidinase-related protein 2	Cytoplasm
Q9UBQ7	Glyoxylate reductase/hydroxypyruvate reductase	N/A
P29144	Tripeptidyl-peptidase 2	Cytoplasm
P30101	Protein disulfide-isomerase A3	Endoplasmic reticulum
Q16563	Synaptophysin-like protein 1	Cytoplasmic vesicle membrane
Q9UK41	Vacuolar protein sorting-associated protein 28 homolog	Cell membrane
P55011	Solute carrier family 12 member 2	Membrane
P14550	Alcohol dehydrogenase [NADP(+)]	N/A
Q02790	Peptidyl-prolyl cis-trans isomerase FKBP4	Cytoplasm
Q8WWI5	Choline transporter-like protein 1	Cell membrane
O00154	Cytosolic acyl coenzyme A thioester hydrolase	Cytoplasm
P13861	cAMP-dependent protein kinase type II-alpha regulatory subunit	Cytoplasm
P17301	Integrin alpha-2	Membrane
Q7Z403	Transmembrane channel-like protein 6	Endoplasmic reticulum membrane
Q92608	Dedicator of cytokinesis protein 2	Endomembrane system
P22695	Cytochrome b-c1 complex subunit 2, mitochondrial	Mitochondrion inner membrane
Q9NP79	Vacuolar protein sorting-associated protein VTA1 homolog	Cytoplasm
Q5T5C0	Syntaxin-binding protein 5	Cytoplasm
Q9UBW5	Bridging integrator 2	Cytoplasm
Q92692	Nectin-2	Cell membrane
P54136	Arginine--tRNA ligase, cytoplasmic	Cytoplasm
Q15008	26S proteasome non-ATPase regulatory subunit 6	N/A
Q16853	Membrane primary amine oxidase	Cell membrane
O75165	DnaJ homolog subfamily C member 13	N/A
P62495	Eukaryotic peptide chain release factor subunit 1	Cytoplasm
Q8NC42	E3 ubiquitin-protein ligase RNF149	Membrane
P29218	Inositol monophosphatase 1	Cytoplasm
Q8IWV1	Lymphocyte transmembrane adapter 1	Cell membrane
Q96QD8	Sodium-coupled neutral amino acid transporter 2	Cell membrane
P13637	Sodium/potassium-transporting ATPase subunit alpha-3	Cell membrane
Q8IZ83	Aldehyde dehydrogenase family 16 member A1	N/A
P36959	GMP reductase 1	N/A
Q9ULZ3	Apoptosis-associated speck-like protein containing a CARD	Cytoplasm
Q9NVA2	Septin-11	Cytoplasm
P42224	Signal transducer and activator of transcription 1-alpha/beta	Cytoplasm
Q9H3Z4	DnaJ homolog subfamily C member 5	Membrane
P12236	ADP/ATP translocase 3	Mitochondrion inner membrane
O60749	Sorting nexin-2	Early endosome membrane
Q15036	Sorting nexin-17	Cytoplasm
P52306	Rap1 GTPase-GDP dissociation stimulator 1	N/A
Q9BYI3	Hyccin	Cytoplasm
P53992	Protein transport protein Sec24C	Cytoplasm
Q99829	Copine-1	N/A
Q9UNN8	Endothelial protein C receptor	Membrane
P50895	Basal cell adhesion molecule	Membrane
Q00796	Sorbitol dehydrogenase	Mitochondrion membrane
O43295	SLIT-ROBO Rho GTPase-activating protein 3	N/A
P35241	Radixin	Cell membrane
P54762	Ephrin type-B receptor 1	Cell membrane
Q16512	Serine/threonine-protein kinase N1	Cytoplasm
Q14C86	GTPase-activating protein and VPS9 domain-containing protein 1	Membrane
P16189	HLA class I histocompatibility antigen, A-31 alpha chain	Membrane
Q9H3U1	Protein unc-45 homolog A	Cytoplasm
O15484	Calpain-5	N/A
P32856	Syntaxin-2	Membrane
Q9H0Q0	Protein FAM49A	N/A
Q9H299	SH3 domain-binding glutamic acid-rich-like protein 3	Cytoplasm
Q96A65	Exocyst complex component 4	N/A
P46109	Crk-like protein	N/A
Q96T49	Protein phosphatase 1 regulatory inhibitor subunit 16B	Cell membrane
Q7Z2W4	Zinc finger CCCH-type antiviral protein 1	Cytoplasm
P08514	Integrin alpha-IIb	Membrane
Q58EX2	Protein sidekick-2	Membrane
O95336	6-phosphogluconolactonase	Cytoplasm
Q06124	Tyrosine-protein phosphatase non-receptor type 11	Cytoplasm
Q9HD42	Charged multivesicular body protein 1a	Cytoplasm
P54725	UV excision repair protein RAD23 homolog A	Nucleus
P21281	V-type proton ATPase subunit B, brain isoform	Endomembrane system
P11940	Polyadenylate-binding protein 1	Cytoplasm
Q13637	Ras-related protein Rab-32	Mitochondrion
Q15942	Zyxin	Cytoplasm
P63151	Serine/threonine-protein phosphatase 2A 55 kDa regulatory subunit B alpha isoform	N/A
P61163	Alpha-centractin	Cytoplasm
Q13618	Cullin-3	Nucleus
Q9BV40	Vesicle-associated membrane protein 8	Lysosome membrane
Q13200	26S proteasome non-ATPase regulatory subunit 2	N/A
Q9UKY7	Protein CDV3 homolog	Cytoplasm
Q53EZ4	Centrosomal protein of 55 kDa	Cytoplasm
Q3LXA3	Bifunctional ATP-dependent dihydroxyacetone kinase/FAD-AMP lyase (cyclizing)	N/A
P51828	Adenylate cyclase type 7	Membrane
Q06203	Amidophosphoribosyltransferase	N/A
O95347	Structural maintenance of chromosomes protein 2	Nucleus
Q02750	Dual specificity mitogen-activated protein kinase kinase 1	Cytoplasm
Q8N0X7	Spartin	Cytoplasm
O75828	Carbonyl reductase [NADPH] 3	Cytoplasm
O60841	Eukaryotic translation initiation factor 5B	Cytoplasm
Q96RT1	Protein LAP2	Cell junction
P36894	Bone morphogenetic protein receptor type-1A	Membrane
P49768	Presenilin-1	Endoplasmic reticulum membrane
Q14644	Ras GTPase-activating protein 3	Cell membrane
Q9Y2D5	A-kinase anchor protein 2	N/A
Q9NPA2	Matrix metalloproteinase-25	Cell membrane
Q9C0C4	Semaphorin-4C	Cell junction
Q12907	Vesicular integral-membrane protein VIP36	Endoplasmic reticulum-Golgi intermediate compartment membrane
P08243	Asparagine synthetase [glutamine-hydrolyzing]	N/A
O75351	Vacuolar protein sorting-associated protein 4B	Prevacuolar compartment membrane
Q8TD55	Pleckstrin homology domain-containing family O member 2	N/A
Q2M2I8	AP2-associated protein kinase 1	Cell membrane
P54727	UV excision repair protein RAD23 homolog B	Nucleus
P07954	Fumarate hydratase, mitochondrial	Mitochondrion
Q9NYL9	Tropomodulin-3	Cytoplasm
P43250	G protein-coupled receptor kinase 6	Membrane
O60884	DnaJ homolog subfamily A member 2	Membrane
Q7Z6I6	Rho GTPase-activating protein 30	Cytoplasmic vesicle
P30508	HLA class I histocompatibility antigen, Cw-12 alpha chain	Membrane
Q8N4X5	Actin filament-associated protein 1-like 2	Cytoplasm
Q9ULI3	Protein HEG homolog 1	Cell membrane
Q969T9	WW domain-binding protein 2	N/A
P61421	V-type proton ATPase subunit d 1	Membrane
Q9UL25	Ras-related protein Rab-21	Endoplasmic reticulum membrane
Q86Y82	Syntaxin-12	Endosome membrane
Q9HC38	Glyoxalase domain-containing protein 4	Mitochondrion
O60763	General vesicular transport factor p115	Cytoplasm
Q9BT78	COP9 signalosome complex subunit 4	Cytoplasm
Q9NPQ8	Synembryn-A	Cytoplasm
Q9UQQ2	SH2B adapter protein 3	N/A
Q9UBP0	Spastin	Membrane
P61020	Ras-related protein Rab-5B	Cell membrane
Q01105	Protein SET	Cytoplasm
P54578	Ubiquitin carboxyl-terminal hydrolase 14	Cytoplasm
Q9Y230	RuvB-like 2	Nucleus matrix
Q8NDX1	PH and SEC7 domain-containing protein 4	Cell membrane
P52292	Importin subunit alpha-1	Cytoplasm
Q9NQR4	Omega-amidase NIT2	Cytoplasm
P22413	Ectonucleotide pyrophosphatase/phosphodiesterase family member 1	Cell membrane
Q9UNZ2	NSFL1 cofactor p47	Nucleus
Q9BR76	Coronin-1B	Cytoplasm
P06213	Insulin receptor	Cell membrane
P48029	Sodium- and chloride-dependent creatine transporter 1	Membrane
Q13418	Integrin-linked protein kinase	Cell junction
Q9BSJ8	Extended synaptotagmin-1	Endoplasmic reticulum membrane
Q9NP72	Ras-related protein Rab-18	Cell membrane
Q13442	28 kDa heat- and acid-stable phosphoprotein	N/A
P20700	Lamin-B1	Nucleus inner membrane
Q9Y5K6	CD2-associated protein	Cytoplasm
Q9BY67	Cell adhesion molecule 1	Cell membrane
Q15025	TNFAIP3-interacting protein 1	Cytoplasm
Q9BQA1	Methylosome protein 50	Nucleus
P35998	26S protease regulatory subunit 7	Cytoplasm
Q07960	Rho GTPase-activating protein 1	Cytoplasm
P31641	Sodium- and chloride-dependent taurine transporter	Cell membrane
P11172	Uridine 5-monophosphate synthase	N/A
P02730	Band 3 anion transport protein	Cell membrane
O60262	Guanine nucleotide-binding protein G(I)/G(S)/G(O) subunit gamma-7	Cell membrane
Q14203	Dynactin subunit 1	Cytoplasm
O00194	Ras-related protein Rab-27B	Membrane
O00203	AP-3 complex subunit beta-1	Cytoplasmic vesicle
P08575	Receptor-type tyrosine-protein phosphatase C	Membrane
Q99747	Gamma-soluble NSF attachment protein	Membrane
Q96S97	Myeloid-associated differentiation marker	Membrane
Q9UP52	Transferrin receptor protein 2	Cell membrane
O43169	Cytochrome b5 type B	Mitochondrion outer membrane
P13929	Beta-enolase	Cytoplasm
P24534	Elongation factor 1-beta	N/A
Q9UNF1	Melanoma-associated antigen D2	N/A
Q9NV96	Cell cycle control protein 50A	Membrane
Q969E2	Secretory carrier-associated membrane protein 4	Membrane
P14209	CD99 antigen	Membrane
P18084	Integrin beta-5	Membrane
Q9UBB4	Ataxin-10	Cytoplasm
Q8N4C8	Misshapen-like kinase 1	Cytoplasm
O00505	Importin subunit alpha-4	Cytoplasm
P51674	Neuronal membrane glycoprotein M6-a	Cell membrane
Q4KMP7	TBC1 domain family member 10B	Cytoplasm
Q9UL15	BAG family molecular chaperone regulator 5	N/A
P61952	Guanine nucleotide-binding protein G(I)/G(S)/G(O) subunit gamma-11	Cell membrane
Q9Y277	Voltage-dependent anion-selective channel protein 3	Mitochondrion outer membrane
Q9H082	Ras-related protein Rab-33B	Golgi apparatus membrane
Q01638	Interleukin-1 receptor-like 1	Cell membrane
O43617	Trafficking protein particle complex subunit 3	Golgi apparatus
O60716	Catenin delta-1	Cytoplasm
Q93008	Probable ubiquitin carboxyl-terminal hydrolase FAF-X	Cytoplasm
Q9Y262	Eukaryotic translation initiation factor 3 subunit L	Cytoplasm
F5H4A9	Uncharacterized membrane protein C3orf80	Membrane
Q8NE71	ATP-binding cassette sub-family F member 1	Cytoplasm
P28074	Proteasome subunit beta type-5	Cytoplasm
P25705	ATP synthase subunit alpha, mitochondrial	Mitochondrion inner membrane
Q6UWE0	E3 ubiquitin-protein ligase LRSAM1	Cytoplasm
Q9UPU5	Ubiquitin carboxyl-terminal hydrolase 24	N/A
O43583	Density-regulated protein	N/A
O14744	Protein arginine N-methyltransferase 5	Cytoplasm
P13688	Carcinoembryonic antigen-related cell adhesion molecule 1	Cell membrane
P23381	Tryptophan--tRNA ligase, cytoplasmic	Cytoplasm
Q9HC07	Transmembrane protein 165	Golgi apparatus membrane
Q12904	Aminoacyl tRNA synthase complex-interacting multifunctional protein 1	Nucleus
Q9HAB8	Phosphopantothenate--cysteine ligase	N/A
P21854	B-cell differentiation antigen CD72	Membrane
Q6JBY9	CapZ-interacting protein	N/A
P60228	Eukaryotic translation initiation factor 3 subunit E	Cytoplasm
Q9UPT5	Exocyst complex component 7	Cytoplasm
Q8IX04	Ubiquitin-conjugating enzyme E2 variant 3	N/A
Q15046	Lysine--tRNA ligase	Cytoplasm
P30085	UMP-CMP kinase	Nucleus
P25445	Tumor necrosis factor receptor superfamily member 6	Cell membrane
Q15283	Ras GTPase-activating protein 2	Cytoplasm
P62834	Ras-related protein Rap-1A	Cell membrane
Q13509	Tubulin beta-3 chain	Cytoplasm
Q12959	Disks large homolog 1	Membrane
O15523	ATP-dependent RNA helicase DDX3Y	Cytoplasm
Q7Z6Z7	E3 ubiquitin-protein ligase HUWE1	Cytoplasm
Q9NR12	PDZ and LIM domain protein 7	Cytoplasm
P49448	Glutamate dehydrogenase 2, mitochondrial	Mitochondrion matrix
P25105	Platelet-activating factor receptor	Cell membrane
P05198	Eukaryotic translation initiation factor 2 subunit 1	Cytoplasmic granule
P30566	Adenylosuccinate lyase	N/A
Q9UHX3	EGF-like module-containing mucin-like hormone receptor-like 2	Cell membrane
Q13409	Cytoplasmic dynein 1 intermediate chain 2	Cytoplasm
Q7Z3B4	Nucleoporin p54	Nucleus
Q9P0L0	Vesicle-associated membrane protein-associated protein A	Endoplasmic reticulum membrane
Q8NFZ8	Cell adhesion molecule 4	Membrane
Q9UJU6	Drebrin-like protein	Cytoplasm
P29992	Guanine nucleotide-binding protein subunit alpha-11	Cell membrane
Q6P9G4	Transmembrane protein 154	Membrane
Q15762	CD226 antigen	Membrane
Q86VS8	Protein Hook homolog 3	Cytoplasm
P98194	Calcium-transporting ATPase type 2C member 1	Golgi apparatus membrane
Q9NQX7	Integral membrane protein 2C	Lysosome membrane
Q99623	Prohibitin-2	Mitochondrion inner membrane
Q08752	Peptidyl-prolyl cis-trans isomerase D	Cytoplasm
O75326	Semaphorin-7A	Cell membrane
Q8N128	Protein FAM177A1	N/A
O43747	AP-1 complex subunit gamma-1	Golgi apparatus
Q96SB3	Neurabin-2	Cytoplasm
Q00653	Nuclear factor NF-kappa-B p100 subunit	Nucleus
Q96RU3	Formin-binding protein 1	Cytoplasm
P49589	Cysteine--tRNA ligase, cytoplasmic	Cytoplasm
P35221	Catenin alpha-1	Cytoplasm
P18433	Receptor-type tyrosine-protein phosphatase alpha	Membrane
Q9BRG1	Vacuolar protein-sorting-associated protein 25	Cytoplasm
Q99717	Mothers against decapentaplegic homolog 5	Cytoplasm
O00232	26S proteasome non-ATPase regulatory subunit 12	N/A
Q13530	Serine incorporator 3	Cell membrane
P16157	Ankyrin-1	Cytoplasm
O15389	Sialic acid-binding Ig-like lectin 5	Membrane
Q07889	Son of sevenless homolog 1	N/A
Q9H3N1	Thioredoxin-related transmembrane protein 1	Membrane
Q9NP58	ATP-binding cassette sub-family B member 6, mitochondrial	Cell membrane
Q562R1	Beta-actin-like protein 2	Cytoplasm
Q14247	Src substrate cortactin	Cytoplasm
Q9NTJ3	Structural maintenance of chromosomes protein 4	Nucleus
Q8WUD1	Ras-related protein Rab-2B	Cell membrane
Q9Y3I0	tRNA-splicing ligase RtcB homolog	Nucleus
Q13136	Liprin-alpha-1	Cytoplasm
O94910	Latrophilin-1	Cell membrane
Q15393	Splicing factor 3B subunit 3	Nucleus
P58335	Anthrax toxin receptor 2	Cell membrane
O43847	Nardilysin	N/A
P53007	Tricarboxylate transport protein, mitochondrial	Mitochondrion inner membrane
Q9ULH0	Kinase D-interacting substrate of 220 kDa	Membrane
Q8TAA9	Vang-like protein 1	Cell membrane
Q13137	Calcium-binding and coiled-coil domain-containing protein 2	Cytoplasm
P10321	HLA class I histocompatibility antigen, Cw-7 alpha chain	Membrane
Q13332	Receptor-type tyrosine-protein phosphatase S	Membrane
O14964	Hepatocyte growth factor-regulated tyrosine kinase substrate	Cytoplasm
Q9Y5X1	Sorting nexin-9	Cytoplasmic vesicle membrane
Q7L7X3	Serine/threonine-protein kinase TAO1	Cytoplasm
Q04446	1,4-alpha-glucan-branching enzyme	N/A
Q9H4E7	Differentially expressed in FDCP 6 homolog	Cytoplasm
Q86XS8	E3 ubiquitin-protein ligase RNF130	Membrane
Q92973	Transportin-1	Cytoplasm
P35232	Prohibitin	Mitochondrion inner membrane
Q53GQ0	Estradiol 17-beta-dehydrogenase 12	Endoplasmic reticulum membrane
Q9UHW9	Solute carrier family 12 member 6	Basolateral cell membrane
Q99569	Plakophilin-4	Cell junction
P20701	Integrin alpha-L	Membrane
P06756	Integrin alpha-V	Membrane
Q9NT99	Leucine-rich repeat-containing protein 4B	Membrane
Q9ULR3	Protein phosphatase 1H	Nucleus
Q9NZ53	Podocalyxin-like protein 2	Membrane
Q15382	GTP-binding protein Rheb	Endomembrane system
Q8WUM9	Sodium-dependent phosphate transporter 1	Membrane
Q8NEZ2	Vacuolar protein sorting-associated protein 37A	Late endosome membrane
P15498	Proto-oncogene vav	N/A
P05141	ADP/ATP translocase 2	Mitochondrion inner membrane
Q9UL26	Ras-related protein Rab-22A	Endosome membrane
P48735	Isocitrate dehydrogenase [NADP], mitochondrial	Mitochondrion
P50591	Tumor necrosis factor ligand superfamily member 10	Membrane
O95235	Kinesin-like protein KIF20A	Golgi apparatus
Q9NZT2	Opioid growth factor receptor	Cytoplasm
Q92905	COP9 signalosome complex subunit 5	Cytoplasm
Q9UPN3	Microtubule-actin cross-linking factor 1, isoforms 1/2/3/5	Cytoplasm
Q9H0X4	Protein ITFG3	Membrane
Q99615	DnaJ homolog subfamily C member 7	Cytoplasm
P51692	Signal transducer and activator of transcription 5B	Cytoplasm
Q8NB49	Phospholipid-transporting ATPase IG	Cell membrane
O43447	Peptidyl-prolyl cis-trans isomerase H	Nucleus speckle
Q96BJ3	Axin interactor, dorsalization-associated protein	N/A
P04156	Major prion protein	Cell membrane
Q9UHD9	Ubiquilin-2	Cytoplasm
P51811	Membrane transport protein XK	Membrane
O75581	Low-density lipoprotein receptor-related protein 6	Membrane
Q12860	Contactin-1	Cell membrane
Q05655	Protein kinase C delta type	Cytoplasm
Q08257	Quinone oxidoreductase	Cytoplasm
O94973	AP-2 complex subunit alpha-2	Cell membrane
Q8TF71	Monocarboxylate transporter 10	Cell membrane
Q9Y6M5	Zinc transporter 1	Cell membrane
P52294	Importin subunit alpha-5	Cytoplasm
Q9H9B4	Sideroflexin-1	Mitochondrion membrane
P61758	Prefoldin subunit 3	Cytoplasm
Q92974	Rho guanine nucleotide exchange factor 2	Cytoplasm
Q6RW13	Type-1 angiotensin II receptor-associated protein	Endoplasmic reticulum membrane
Q92616	Translational activator GCN1	N/A
P04920	Anion exchange protein 2	Membrane
Q6P1N0	Coiled-coil and C2 domain-containing protein 1A	Cytoplasm
O94915	Protein furry homolog-like	N/A
Q9UHR4	Brain-specific angiogenesis inhibitor 1-associated protein 2-like protein 1	Cytoplasm
Q9H267	Vacuolar protein sorting-associated protein 33B	Late endosome membrane
Q9C0C9	E2/E3 hybrid ubiquitin-protein ligase UBE2O	Cytoplasm
P21397	Amine oxidase [flavin-containing] A	Mitochondrion outer membrane
Q9UKG1	DCC-interacting protein 13-alpha	Early endosome membrane
Q9NZN4	EH domain-containing protein 2	Cell membrane
Q96DX4	RING finger and SPRY domain-containing protein 1	Secreted
P05107	Integrin beta-2	Membrane
P14866	Heterogeneous nuclear ribonucleoprotein L	Nucleus
P02686	Myelin basic protein	Myelin membrane
Q9BTW9	Tubulin-specific chaperone D	Cell junction
Q14165	Malectin	Endoplasmic reticulum membrane
Q16581	C3a anaphylatoxin chemotactic receptor	Cell membrane
Q99805	Transmembrane 9 superfamily member 2	Endosome membrane
Q07812	Apoptosis regulator BAX	Mitochondrion membrane
Q12864	Cadherin-17	Cell membrane
A0FGR8	Extended synaptotagmin-2	Cell membrane
Q9UBC2	Epidermal growth factor receptor substrate 15-like 1	Cell membrane
Q9UHD1	Cysteine and histidine-rich domain-containing protein 1	N/A
Q53GL0	Pleckstrin homology domain-containing family O member 1	Cell membrane
P00387	NADH-cytochrome b5 reductase 3	Endoplasmic reticulum membrane
P49915	GMP synthase [glutamine-hydrolyzing]	Cytoplasm
A5D8V6	Vacuolar protein sorting-associated protein 37C	Late endosome membrane
Q8TCU6	Phosphatidylinositol 3,4,5-trisphosphate-dependent Rac exchanger 1 protein	Cytoplasm
Q9Y666	Solute carrier family 12 member 7	Cell membrane
Q96PQ1	Sialic acid-binding Ig-like lectin 12	Membrane
P40222	Alpha-taxilin	N/A
Q92614	Unconventional myosin-XVIIIa	Endoplasmic reticulum-Golgi intermediate compartment
Q8TAD7	Overexpressed in colon carcinoma 1 protein	N/A
Q68D91	Metallo-beta-lactamase domain-containing protein 2	N/A
O95864	Fatty acid desaturase 2	Endoplasmic reticulum membrane
Q9HCM2	Plexin-A4	Cell membrane
Q9Y6M7	Sodium bicarbonate cotransporter 3	Basolateral cell membrane
O95477	ATP-binding cassette sub-family A member 1	Membrane
Q9UIW2	Plexin-A1	Cell membrane
Q00013	55 kDa erythrocyte membrane protein	Membrane
P35580	Myosin-10	Cell projection
P00505	Aspartate aminotransferase, mitochondrial	Mitochondrion matrix
Q14123	Calcium/calmodulin-dependent 3,5-cyclic nucleotide phosphodiesterase 1C	N/A
P06454	Prothymosin alpha	Nucleus
Q969Z4	Tumor necrosis factor receptor superfamily member 19L	Cell membrane
O14983	Sarcoplasmic/endoplasmic reticulum calcium ATPase 1	Endoplasmic reticulum membrane
Q9Y4L1	Hypoxia up-regulated protein 1	Endoplasmic reticulum lumen
P41440	Folate transporter 1	Membrane
Q96DZ9	CKLF-like MARVEL transmembrane domain-containing protein 5	Membrane
P29474	Nitric oxide synthase, endothelial	Cell membrane
Q7Z6P3	Ras-related protein Rab-44	Cell membrane
P09651	Heterogeneous nuclear ribonucleoprotein A1	Nucleus
Q96DU3	SLAM family member 6	Cell membrane
P25205	DNA replication licensing factor MCM3	Nucleus
Q9BZ29	Dedicator of cytokinesis protein 9	Endomembrane system
P52597	Heterogeneous nuclear ribonucleoprotein F	Nucleus
P49757	Protein numb homolog	Membrane
Q9NZ08	Endoplasmic reticulum aminopeptidase 1	Endoplasmic reticulum membrane
Q9NR09	Baculoviral IAP repeat-containing protein 6	Golgi apparatus
Q86UE4	Protein LYRIC	Endoplasmic reticulum membrane
P08582	Melanotransferrin	Cell membrane
Q12913	Receptor-type tyrosine-protein phosphatase eta	Cell membrane
P40938	Replication factor C subunit 3	Nucleus
Q9BX79	Stimulated by retinoic acid gene 6 protein homolog	Cell membrane
Q9HDC9	Adipocyte plasma membrane-associated protein	Membrane
Q9Y5K8	V-type proton ATPase subunit D	Membrane
P54760	Ephrin type-B receptor 4	Cell membrane
Q8WUH6	Transmembrane protein 263	Membrane
Q15311	RalA-binding protein 1	Membrane
Q92963	GTP-binding protein Rit1	Cell membrane
Q5T0F9	Coiled-coil and C2 domain-containing protein 1B	Nucleus
O95164	Ubiquitin-like protein 3	Cell membrane
P06858	Lipoprotein lipase	Cell membrane
Q9UHN6	Transmembrane protein 2	Membrane
Q13009	T-lymphoma invasion and metastasis-inducing protein 1	Cell junction
Q9HC97	G-protein coupled receptor 35	Cell membrane
O76070	Gamma-synuclein	Cytoplasm
O14880	Microsomal glutathione S-transferase 3	Endoplasmic reticulum membrane
Q9P0N8	E3 ubiquitin-protein ligase MARCH2	Endoplasmic reticulum membrane
O00116	Alkyldihydroxyacetonephosphate synthase, peroxisomal	Peroxisome membrane
P30953	Olfactory receptor 1E1	Cell membrane
Q7L5N7	Lysophosphatidylcholine acyltransferase 2	Endoplasmic reticulum membrane
Q15334	Lethal(2) giant larvae protein homolog 1	Early endosome membrane
Q66K14	TBC1 domain family member 9B	Membrane
Q9NZW5	MAGUK p55 subfamily member 6	Membrane
Q96J02	E3 ubiquitin-protein ligase Itchy homolog	Cell membrane
Q9UBM7	7-dehydrocholesterol reductase	Endoplasmic reticulum membrane
O75144	ICOS ligand	Membrane
Q16891	MICOS complex subunit MIC60	Mitochondrion inner membrane
Q08357	Sodium-dependent phosphate transporter 2	Cell membrane
P16435	NADPH--cytochrome P450 reductase	Endoplasmic reticulum membrane
Q5TCZ1	SH3 and PX domain-containing protein 2A	Cytoplasm
Q9NS69	Mitochondrial import receptor subunit TOM22 homolog	Mitochondrion outer membrane
Q8WXG6	MAP kinase-activating death domain protein	Membrane
P21589	5-nucleotidase	Cell membrane
Q9Y5Y4	Prostaglandin D2 receptor 2	Cell membrane
Q96D71	RalBP1-associated Eps domain-containing protein 1	Membrane
Q9H6Y7	E3 ubiquitin-protein ligase RNF167	Endomembrane system
Q96L08	Sushi domain-containing protein 3	Membrane
Q92823	Neuronal cell adhesion molecule	Cell membrane
Q96J84	Kin of IRRE-like protein 1	Cell membrane
Q6UWP8	Suprabasin	Secreted
Q4KMQ2	Anoctamin-6	Cell membrane
Q16394	Exostosin-1	Endoplasmic reticulum membrane
P63165	Small ubiquitin-related modifier 1	Nucleus membrane
P11274	Breakpoint cluster region protein	Cell junction
Q14542	Equilibrative nucleoside transporter 2	Basolateral cell membrane
Q92621	Nuclear pore complex protein Nup205	Nucleus membrane
Q8N1G4	Leucine-rich repeat-containing protein 47	N/A
Q92508	Piezo-type mechanosensitive ion channel component 1	Endoplasmic reticulum membrane
Q9UDY2	Tight junction protein ZO-2	Cell junction
P28331	NADH-ubiquinone oxidoreductase 75 kDa subunit, mitochondrial	Mitochondrion inner membrane
P47985	Cytochrome b-c1 complex subunit Rieske, mitochondrial	Mitochondrion inner membrane
O43761	Synaptogyrin-3	Membrane
Q08AM6	Protein VAC14 homolog	Endosome membrane
Q9H3Q1	Cdc42 effector protein 4	Endomembrane system
P48449	Lanosterol synthase	Endoplasmic reticulum membrane
Q9H6A9	Pecanex-like protein 3	Membrane
P33897	ATP-binding cassette sub-family D member 1	Peroxisome membrane
Q9NTJ5	Phosphatidylinositide phosphatase SAC1	Endoplasmic reticulum membrane
O43493	Trans-Golgi network integral membrane protein 2	Cell membrane
P55290	Cadherin-13	Cell membrane
P09769	Tyrosine-protein kinase Fgr	Cell membrane
Q15125	3-beta-hydroxysteroid-Delta(8),Delta(7)-isomerase	Endoplasmic reticulum membrane
O00264	Membrane-associated progesterone receptor component 1	Microsome membrane
Q3V6T2	Girdin	Membrane
Q8TB61	Adenosine 3-phospho 5-phosphosulfate transporter 1	Golgi apparatus membrane
O95202	LETM1 and EF-hand domain-containing protein 1, mitochondrial	Mitochondrion inner membrane
Q9P2E9	Ribosome-binding protein 1	Endoplasmic reticulum membrane
Q9H8M5	Metal transporter CNNM2	Cell membrane
Q7Z7M0	Multiple epidermal growth factor-like domains protein 8	Membrane
P25116	Proteinase-activated receptor 1	Cell membrane
Q8WWM7	Ataxin-2-like protein	Membrane
Q96JJ7	Protein disulfide-isomerase TMX3	Endoplasmic reticulum membrane
P17066	Heat shock 70 kDa protein 6	N/A
P30626	Sorcin	Cytoplasm
Q969X1	Protein lifeguard 3	Membrane
Q9H1C7	Cysteine-rich and transmembrane domain-containing protein 1	Membrane
Q9H0U4	Ras-related protein Rab-1B	Cytoplasm
Q9UNP9	Peptidyl-prolyl cis-trans isomerase E	Nucleus
Q6XZB0	Lipase member I	Membrane
P30086	Phosphatidylethanolamine-binding protein 1	Cytoplasm
Q8N1I8	Putative uncharacterized protein encoded by CACTIN-AS1	N/A
Q8NG11	Tetraspanin-14	Membrane
P48059	LIM and senescent cell antigen-like-containing domain protein 1	Cell junction
P18085	ADP-ribosylation factor 4	Golgi apparatus
Q5ZPR3	CD276 antigen	Membrane
Q13765	Nascent polypeptide-associated complex subunit alpha	Cytoplasm
P25685	DnaJ homolog subfamily B member 1	Cytoplasm
P62837	Ubiquitin-conjugating enzyme E2 D2	N/A
P20339	Ras-related protein Rab-5A	Cell membrane
Q15819	Ubiquitin-conjugating enzyme E2 variant 2	N/A
P13987	CD59 glycoprotein	Cell membrane
P81605	Dermcidin	Secreted
P50151	Guanine nucleotide-binding protein G(I)/G(S)/G(O) subunit gamma-10	Cell membrane
P68363	Tubulin alpha-1B chain	Cytoplasm
Q9Y287	Integral membrane protein 2B	Golgi apparatus membrane
Q02818	Nucleobindin-1	Golgi apparatus
P48637	Glutathione synthetase	N/A
Q96F85	CB1 cannabinoid receptor-interacting protein 1	N/A
P53985	Monocarboxylate transporter 1	Cell membrane
Q9NY35	Claudin domain-containing protein 1	Membrane
Q7LBR1	Charged multivesicular body protein 1b	Cytoplasm
P51153	Ras-related protein Rab-13	Cell membrane
Q14242	P-selectin glycoprotein ligand 1	Membrane
Q9UNF0	Protein kinase C and casein kinase substrate in neurons protein 2	Cytoplasm
P07741	Adenine phosphoribosyltransferase	Cytoplasm
P04350	Tubulin beta-4A chain	Cytoplasm
P32969	60S ribosomal protein L9	N/A
P42566	Epidermal growth factor receptor substrate 15	Cytoplasm
P23284	Peptidyl-prolyl cis-trans isomerase B	Endoplasmic reticulum lumen
P63208	S-phase kinase-associated protein 1	N/A
Q12974	Protein tyrosine phosphatase type IVA 2	Cell membrane
Q15102	Platelet-activating factor acetylhydrolase IB subunit gamma	Cytoplasm
Q92734	Protein TFG	N/A
P30050	60S ribosomal protein L12	N/A
P51570	Galactokinase	N/A
Q15274	Nicotinate-nucleotide pyrophosphorylase [carboxylating]	N/A
P19256	Lymphocyte function-associated antigen 3	Cell membrane
O00182	Galectin-9	Cytoplasm
Q96PV0	Ras/Rap GTPase-activating protein SynGAP	N/A
Q9BX67	Junctional adhesion molecule C	Cell membrane
O75223	Gamma-glutamylcyclotransferase	N/A
P62280	40S ribosomal protein S11	N/A
Q86TV6	Tetratricopeptide repeat protein 7B	N/A
P29972	Aquaporin-1	Cell membrane
Q96EY5	Multivesicular body subunit 12A	Cytoplasm
P61604	10 kDa heat shock protein, mitochondrial	Mitochondrion matrix
Q9UKJ1	Paired immunoglobulin-like type 2 receptor alpha	Cell membrane
Q13642	Four and a half LIM domains protein 1	Cytoplasm
Q8TCZ2	CD99 antigen-like protein 2	Cell membrane
P11279	Lysosome-associated membrane glycoprotein 1	Cell membrane
Q8WV92	MIT domain-containing protein 1	Late endosome membrane
Q96JT2	Solute carrier family 45 member 3	Membrane
Q9Y289	Sodium-dependent multivitamin transporter	Membrane
P26373	60S ribosomal protein L13	N/A
O00214	Galectin-8	Cytoplasm
P35268	60S ribosomal protein L22	N/A
P49755	Transmembrane emp24 domain-containing protein 10	Golgi apparatus
P62318	Small nuclear ribonucleoprotein Sm D3	Cytoplasm
O60925	Prefoldin subunit 1	N/A
P49257	Protein ERGIC-53	Endoplasmic reticulum-Golgi intermediate compartment membrane
Q00325	Phosphate carrier protein, mitochondrial	Mitochondrion inner membrane
Q15084	Protein disulfide-isomerase A6	Endoplasmic reticulum lumen
P63000	Ras-related C3 botulinum toxin substrate 1	Cell membrane
P18077	60S ribosomal protein L35a	N/A
P28482	Mitogen-activated protein kinase 1	Cytoplasm
P78356	Phosphatidylinositol 5-phosphate 4-kinase type-2 beta	Endoplasmic reticulum membrane
Q92882	Osteoclast-stimulating factor 1	Cytoplasm
P53602	Diphosphomevalonate decarboxylase	N/A
P10114	Ras-related protein Rap-2a	Recycling endosome membrane
P30046	D-dopachrome decarboxylase	Cytoplasm
P21980	Protein-glutamine gamma-glutamyltransferase 2	N/A
P07947	Tyrosine-protein kinase Yes	Cell membrane
P05455	Lupus La protein	Nucleus
P52333	Tyrosine-protein kinase JAK3	Endomembrane system
P53041	Serine/threonine-protein phosphatase 5	Nucleus
O43684	Mitotic checkpoint protein BUB3	Nucleus
O75348	V-type proton ATPase subunit G 1	N/A
Q15645	Pachytene checkpoint protein 2 homolog	N/A
Q15435	Protein phosphatase 1 regulatory subunit 7	Nucleus
Q15437	Protein transport protein Sec23B	Golgi apparatus membrane
O43399	Tumor protein D54	N/A
Q9NZ42	Gamma-secretase subunit PEN-2	Endoplasmic reticulum membrane
Q7Z4W1	L-xylulose reductase	Membrane
Q92747	Actin-related protein 2/3 complex subunit 1A	Cytoplasm
P20338	Ras-related protein Rab-4A	Membrane
Q13464	Rho-associated protein kinase 1	Cytoplasm
Q99471	Prefoldin subunit 5	Nucleus
P35754	Glutaredoxin-1	Cytoplasm
C9J7I0	UBAP1-MVB12-associated (UMA)-domain containing protein 1	N/A
Q9H0M0	NEDD4-like E3 ubiquitin-protein ligase WWP1	Cytoplasm
P46926	Glucosamine-6-phosphate isomerase 1	Cytoplasm
Q9NP97	Dynein light chain roadblock-type 1	Cytoplasm
P01130	Low-density lipoprotein receptor	Cell membrane
O15212	Prefoldin subunit 6	N/A
Q8WUW1	Protein BRICK1	Cytoplasm
P28070	Proteasome subunit beta type-4	Cytoplasm
Q9UGM3	Deleted in malignant brain tumors 1 protein	Secreted
Q14624	Inter-alpha-trypsin inhibitor heavy chain H4	Secreted
Q9Y5X3	Sorting nexin-5	Endosome
Q9UDY4	DnaJ homolog subfamily B member 4	Cytoplasm
Q9BSA4	Protein tweety homolog 2	Cell membrane
P42574	Caspase-3	Cytoplasm
O76003	Glutaredoxin-3	Cytoplasm
Q14160	Protein scribble homolog	Cell membrane
Q9P2J5	Leucine--tRNA ligase, cytoplasmic	Cytoplasm
Q01469	Fatty acid-binding protein, epidermal	Cytoplasm
P31150	Rab GDP dissociation inhibitor alpha	Cytoplasm
Q9NPH3	Interleukin-1 receptor accessory protein	Cell membrane
P35813	Protein phosphatase 1A	Nucleus
Q03692	Collagen alpha-1(X) chain	Secreted
P35080	Profilin-2	Cytoplasm
Q96L93	Kinesin-like protein KIF16B	Cytoplasm
P84085	ADP-ribosylation factor 5	Golgi apparatus
P23219	Prostaglandin G/H synthase 1	Microsome membrane
Q13564	NEDD8-activating enzyme E1 regulatory subunit	Cell membrane
P21399	Cytoplasmic aconitate hydratase	Cytoplasm
Q04721	Neurogenic locus notch homolog protein 2	Cell membrane
Q92572	AP-3 complex subunit sigma-1	Golgi apparatus
Q9Y487	V-type proton ATPase 116 kDa subunit a isoform 2	Cell membrane
P02794	Ferritin heavy chain	N/A
O43488	Aflatoxin B1 aldehyde reductase member 2	Golgi apparatus
O00487	26S proteasome non-ATPase regulatory subunit 14	N/A
O95295	SNARE-associated protein Snapin	Cytoplasm
P61073	C-X-C chemokine receptor type 4	Cell membrane
P52630	Signal transducer and activator of transcription 2	Cytoplasm
Q99735	Microsomal glutathione S-transferase 2	Endoplasmic reticulum membrane
P61326	Protein mago nashi homolog	Nucleus
O43312	Metastasis suppressor protein 1	Cytoplasm
P51606	N-acylglucosamine 2-epimerase	N/A
Q96IJ6	Mannose-1-phosphate guanyltransferase alpha	Cytoplasm
O43423	Acidic leucine-rich nuclear phosphoprotein 32 family member C	N/A
Q53FT3	Protein Hikeshi	Cytoplasm
P04844	Dolichyl-diphosphooligosaccharide--protein glycosyltransferase subunit 2	Endoplasmic reticulum membrane
Q14002	Carcinoembryonic antigen-related cell adhesion molecule 7	Cell membrane
P09914	Interferon-induced protein with tetratricopeptide repeats 1	Cytoplasm
Q96BI3	Gamma-secretase subunit APH-1A	Endoplasmic reticulum membrane
Q9UJ70	N-acetyl-D-glucosamine kinase	N/A
P04424	Argininosuccinate lyase	N/A
Q99873	Protein arginine N-methyltransferase 1	Nucleus
P47914	60S ribosomal protein L29	N/A
O14879	Interferon-induced protein with tetratricopeptide repeats 3	Cytoplasm
Q9UI30	Multifunctional methyltransferase subunit TRM112-like protein	N/A
Q8N9N7	Leucine-rich repeat-containing protein 57	N/A
P50150	Guanine nucleotide-binding protein G(I)/G(S)/G(O) subunit gamma-4	Cell membrane
Q9BPX3	Condensin complex subunit 3	Nucleus
P31930	Cytochrome b-c1 complex subunit 1, mitochondrial	Mitochondrion inner membrane
Q9NZZ3	Charged multivesicular body protein 5	Cytoplasm
P42345	Serine/threonine-protein kinase mTOR	Endoplasmic reticulum membrane
Q86YS7	C2 domain-containing protein 5	Cytoplasmic vesicle membrane
P55795	Heterogeneous nuclear ribonucleoprotein H2	Nucleus
P16333	Cytoplasmic protein NCK1	Cytoplasm
P34896	Serine hydroxymethyltransferase, cytosolic	Cytoplasm
P12318	Low affinity immunoglobulin gamma Fc region receptor II-a	Cell membrane
Q93050	V-type proton ATPase 116 kDa subunit a isoform 1	Cytoplasmic vesicle membrane
Q9Y5Y0	Feline leukemia virus subgroup C receptor-related protein 1	Cell membrane
Q13670	Putative postmeiotic segregation increased 2-like protein 11	N/A
P32455	Interferon-induced guanylate-binding protein 1	Cytoplasm
Q8IYS1	Peptidase M20 domain-containing protein 2	N/A
Q9Y6A4	Cilia- and flagella-associated protein 20	Nucleus
Q15172	Serine/threonine-protein phosphatase 2A 56 kDa regulatory subunit alpha isoform	Cytoplasm
Q9Y6M4	Casein kinase I isoform gamma-3	Cytoplasm
Q7L1Q6	Basic leucine zipper and W2 domain-containing protein 1	N/A
P46108	Adapter molecule crk	Cytoplasm
P14314	Glucosidase 2 subunit beta	Endoplasmic reticulum
Q9ULA0	Aspartyl aminopeptidase	Cytoplasm
Q14258	E3 ubiquitin/ISG15 ligase TRIM25	Cytoplasm
Q96HE7	ERO1-like protein alpha	Endoplasmic reticulum membrane
Q13492	Phosphatidylinositol-binding clathrin assembly protein	Membrane
Q9Y6E2	Basic leucine zipper and W2 domain-containing protein 2	N/A
B2RUZ4	Small integral membrane protein 1	Membrane
P28161	Glutathione S-transferase Mu 2	Cytoplasm
Q9NQX3	Gephyrin	Cell junction
P57088	Transmembrane protein 33	Membrane
Q9H008	Phospholysine phosphohistidine inorganic pyrophosphate phosphatase	Cytoplasm
P36639	7,8-dihydro-8-oxoguanine triphosphatase	Cytoplasm
P68036	Ubiquitin-conjugating enzyme E2 L3	Nucleus
Q02978	Mitochondrial 2-oxoglutarate/malate carrier protein	Mitochondrion inner membrane
O43278	Kunitz-type protease inhibitor 1	Secreted
P52789	Hexokinase-2	Mitochondrion outer membrane
P06748	Nucleophosmin	Nucleus
Q9HBH0	Rho-related GTP-binding protein RhoF	Cell membrane
P62750	60S ribosomal protein L23a	N/A
P47813	Eukaryotic translation initiation factor 1A, X-chromosomal	N/A
O43765	Small glutamine-rich tetratricopeptide repeat-containing protein alpha	N/A
Q9GZY6	Linker for activation of T-cells family member 2	Cell membrane
P22392	Nucleoside diphosphate kinase B	Cytoplasm
Q96FN4	Copine-2	N/A
Q9Y2Z0	Suppressor of G2 allele of SKP1 homolog	Cytoplasm
Q92841	Probable ATP-dependent RNA helicase DDX17	Nucleus
O43324	Eukaryotic translation elongation factor 1 epsilon-1	Cytoplasm
Q9UNH7	Sorting nexin-6	Early endosome
P20292	Arachidonate 5-lipoxygenase-activating protein	Nucleus membrane
Q96KB5	Lymphokine-activated killer T-cell-originated protein kinase	N/A
P12956	X-ray repair cross-complementing protein 6	Nucleus
Q13257	Mitotic spindle assembly checkpoint protein MAD2A	Nucleus
Q9BVC6	Transmembrane protein 109	Nucleus outer membrane
Q9HB40	Retinoid-inducible serine carboxypeptidase	Secreted
Q14847	LIM and SH3 domain protein 1	Cytoplasm
Q9UJW0	Dynactin subunit 4	Cytoplasm
P34910	Protein EVI2B	Membrane
Q15049	Membrane protein MLC1	Membrane
Q8WUX1	Sodium-coupled neutral amino acid transporter 5	Cell membrane
Q14739	Lamin-B receptor	Nucleus inner membrane
O60869	Endothelial differentiation-related factor 1	Cytoplasm
Q9Y6G9	Cytoplasmic dynein 1 light intermediate chain 1	Cytoplasm
Q8N1F7	Nuclear pore complex protein Nup93	Nucleus membrane
Q16537	Serine/threonine-protein phosphatase 2A 56 kDa regulatory subunit epsilon isoform	Cytoplasm
P49407	Beta-arrestin-1	Cytoplasm
Q6XQN6	Nicotinate phosphoribosyltransferase	Cytoplasm
Q9NRV9	Heme-binding protein 1	Cytoplasm
P09471	Guanine nucleotide-binding protein G(o) subunit alpha	Cell membrane
Q13616	Cullin-1	N/A
P18510	Interleukin-1 receptor antagonist protein	Secreted
Q8NBF2	NHL repeat-containing protein 2	N/A
Q5T4S7	E3 ubiquitin-protein ligase UBR4	Membrane
P49356	Protein farnesyltransferase subunit beta	N/A
Q99653	Calcineurin B homologous protein 1	Nucleus
P48729	Casein kinase I isoform alpha	Cytoplasm
P35637	RNA-binding protein FUS	Nucleus
P30501	HLA class I histocompatibility antigen, Cw-2 alpha chain	Membrane
P15374	Ubiquitin carboxyl-terminal hydrolase isozyme L3	Cytoplasm
P42338	Phosphatidylinositol 4,5-bisphosphate 3-kinase catalytic subunit beta isoform	Cytoplasm
Q9H4M7	Pleckstrin homology domain-containing family A member 4	Cytoplasm
O75534	Cold shock domain-containing protein E1	Cytoplasm
Q13596	Sorting nexin-1	Endosome membrane
P54105	Methylosome subunit pICln	Cytoplasm
Q9BVG4	Protein PBDC1	N/A
P01834	Ig kappa chain C region	N/A
Q8IVM0	Coiled-coil domain-containing protein 50	Cytoplasm
Q99523	Sortilin	Membrane
P51159	Ras-related protein Rab-27A	Membrane
P13747	HLA class I histocompatibility antigen, alpha chain E	Membrane
Q15427	Splicing factor 3B subunit 4	Nucleus
Q9NQC7	Ubiquitin carboxyl-terminal hydrolase CYLD	Cytoplasm
P30466	HLA class I histocompatibility antigen, B-18 alpha chain	Membrane
Q8IZ07	Ankyrin repeat domain-containing protein 13A	Cell membrane
Q9H2G2	STE20-like serine/threonine-protein kinase	Cytoplasm
P00750	Tissue-type plasminogen activator	Secreted
Q15043	Zinc transporter ZIP14	Cell membrane
P55263	Adenosine kinase	Nucleus
Q16775	Hydroxyacylglutathione hydrolase, mitochondrial	Mitochondrion matrix
P61764	Syntaxin-binding protein 1	Cytoplasm
Q9Y3X0	Coiled-coil domain-containing protein 9	N/A
Q12792	Twinfilin-1	Cytoplasm
Q9NQP4	Prefoldin subunit 4	Nucleus
Q8TBX8	Phosphatidylinositol 5-phosphate 4-kinase type-2 gamma	Cytoplasm
Q13617	Cullin-2	N/A
Q15018	BRISC complex subunit Abro1	N/A
Q8TEX9	Importin-4	Cytoplasm
P61966	AP-1 complex subunit sigma-1A	Golgi apparatus
Q6IA69	Glutamine-dependent NAD(+) synthetase	N/A
P21291	Cysteine and glycine-rich protein 1	Nucleus
Q9P289	Serine/threonine-protein kinase MST4	Cytoplasm
Q9H9Q2	COP9 signalosome complex subunit 7b	Cytoplasm
P61225	Ras-related protein Rap-2b	Recycling endosome membrane
P13667	Protein disulfide-isomerase A4	Endoplasmic reticulum lumen
Q9Y316	Protein MEMO1	N/A
P17980	26S protease regulatory subunit 6A	Cytoplasm
P09960	Leukotriene A-4 hydrolase	Cytoplasm
P14923	Junction plakoglobin	Cell junction
P32121	Beta-arrestin-2	Cytoplasm
Q9NZL9	Methionine adenosyltransferase 2 subunit beta	N/A
P61081	NEDD8-conjugating enzyme Ubc12	N/A
Q8IZ21	Phosphatase and actin regulator 4	Cytoplasm
Q14697	Neutral alpha-glucosidase AB	Endoplasmic reticulum
Q99576	TSC22 domain family protein 3	Cytoplasm
Q86WI1	Fibrocystin-L	Membrane
Q4V328	GRIP1-associated protein 1	Early endosome
Q6ZSR9	Uncharacterized protein FLJ45252	N/A
Q9Y3D0	Mitotic spindle-associated MMXD complex subunit MIP18	Nucleus
O43809	Cleavage and polyadenylation specificity factor subunit 5	Nucleus
P35236	Tyrosine-protein phosphatase non-receptor type 7	Cytoplasm
Q14669	E3 ubiquitin-protein ligase TRIP12	Nucleus
Q9UQ49	Sialidase-3	Cell membrane
O43759	Synaptogyrin-1	Membrane
P62166	Neuronal calcium sensor 1	Golgi apparatus
P99999	Cytochrome c	Mitochondrion intermembrane space
P40926	Malate dehydrogenase, mitochondrial	Mitochondrion matrix
Q15599	Na(+)/H(+) exchange regulatory cofactor NHE-RF2	Endomembrane system
Q53GL7	Poly [ADP-ribose] polymerase 10	Nucleus
Q6UXF1	Transmembrane protein 108	Membrane
P51858	Hepatoma-derived growth factor	Cytoplasm
P06576	ATP synthase subunit beta, mitochondrial	Mitochondrion
Q01844	RNA-binding protein EWS	Nucleus
O95861	3(2),5-bisphosphate nucleotidase 1	N/A
Q3SXY8	ADP-ribosylation factor-like protein 13B	Cell projection
P35222	Catenin beta-1	Cytoplasm
O14713	Integrin beta-1-binding protein 1	Nucleus
P51809	Vesicle-associated membrane protein 7	Cytoplasmic vesicle
O00303	Eukaryotic translation initiation factor 3 subunit F	Cytoplasm
Q6FI81	Anamorsin	Cytoplasm
Q96A05	V-type proton ATPase subunit E 2	N/A
P61923	Coatomer subunit zeta-1	Cytoplasm
Q5VSP4	Putative lipocalin 1-like protein 1	Secreted
Q9Y6H6	Potassium voltage-gated channel subfamily E member 3	Membrane
Q8NBQ5	Estradiol 17-beta-dehydrogenase 11	Secreted
Q9BUH6	Uncharacterized protein C9orf142	N/A
P07332	Tyrosine-protein kinase Fes/Fps	Cytoplasm
O95433	Activator of 90 kDa heat shock protein ATPase homolog 1	Cytoplasm
P0CG12	Chromosome transmission fidelity protein 8 homolog isoform 2	Nucleus
P60880	Synaptosomal-associated protein 25	Cytoplasm
Q9Y6K9	NF-kappa-B essential modulator	Cytoplasm
O60784	Target of Myb protein 1	Cytoplasm
Q14005	Pro-interleukin-16	Secreted
Q15785	Mitochondrial import receptor subunit TOM34	Cytoplasm
Q13098	COP9 signalosome complex subunit 1	Cytoplasm
O75312	Zinc finger protein ZPR1	Nucleus
Q9H7C9	Mth938 domain-containing protein	Cytoplasm
Q7Z570	Zinc finger protein 804A	N/A
Q9NZN5	Rho guanine nucleotide exchange factor 12	Cytoplasm
Q08623	Pseudouridine-5-monophosphatase	N/A
Q9HCC8	Glycerophosphoinositol inositolphosphodiesterase GDPD2	Cell membrane
Q9Y3D6	Mitochondrial fission 1 protein	Mitochondrion outer membrane
Q15223	Nectin-1	Cell membrane
P09429	High mobility group protein B1	Nucleus
Q15057	Arf-GAP with coiled-coil, ANK repeat and PH domain-containing protein 2	Endosome membrane
Q9Y2E4	Disco-interacting protein 2 homolog C	N/A
Q04759	Protein kinase C theta type	Cytoplasm
Q9Y383	Putative RNA-binding protein Luc7-like 2	Nucleus speckle
Q9NUJ7	PI-PLC X domain-containing protein 1	N/A
O00754	Lysosomal alpha-mannosidase	Lysosome
P09603	Macrophage colony-stimulating factor 1	Cell membrane
Q8IXJ6	NAD-dependent protein deacetylase sirtuin-2	Nucleus
P56945	Breast cancer anti-estrogen resistance protein 1	Cell junction
Q92820	Gamma-glutamyl hydrolase	Secreted
Q9UBH6	Xenotropic and polytropic retrovirus receptor 1	Cell membrane
Q13085	Acetyl-CoA carboxylase 1	Cytoplasm
P42858	Huntingtin	Cytoplasm
P00813	Adenosine deaminase	Cell membrane
Q9HCY8	Protein S100-A14	Cytoplasm
Q9Y219	Protein jagged-2	Membrane
Q15628	Tumor necrosis factor receptor type 1-associated DEATH domain protein	Nucleus
Q9BRR9	Rho GTPase-activating protein 9	N/A
O95965	Integrin beta-like protein 1	Secreted
P08069	Insulin-like growth factor 1 receptor	Cell membrane
Q12905	Interleukin enhancer-binding factor 2	Nucleus
Q96HC4	PDZ and LIM domain protein 5	Cell junction
P31040	Succinate dehydrogenase [ubiquinone] flavoprotein subunit, mitochondrial	Mitochondrion inner membrane
P29966	Myristoylated alanine-rich C-kinase substrate	Cytoplasm
Q9P0T7	Transmembrane protein 9	Late endosome membrane
Q96S99	Pleckstrin homology domain-containing family F member 1	Nucleus
Q92600	Cell differentiation protein RCD1 homolog	Nucleus
Q14596	Next to BRCA1 gene 1 protein	Cytoplasm
Q9Y3P8	Signaling threshold-regulating transmembrane adapter 1	Cell membrane
P52888	Thimet oligopeptidase	Cytoplasm
Q96GD0	Pyridoxal phosphate phosphatase	Cytoplasm
Q96KG9	N-terminal kinase-like protein	Cytoplasm
O94805	Actin-like protein 6B	Nucleus
P29320	Ephrin type-A receptor 3	Cell membrane
O95352	Ubiquitin-like modifier-activating enzyme ATG7	Cytoplasm
Q96AP7	Endothelial cell-selective adhesion molecule	Cell junction
P01137	Transforming growth factor beta-1	Secreted
Q99755	Phosphatidylinositol 4-phosphate 5-kinase type-1 alpha	Cell membrane
O60573	Eukaryotic translation initiation factor 4E type 2	N/A
O43914	TYRO protein tyrosine kinase-binding protein	Membrane
Q86YT6	E3 ubiquitin-protein ligase MIB1	Cytoplasm
P53611	Geranylgeranyl transferase type-2 subunit beta	N/A
O60551	Glycylpeptide N-tetradecanoyltransferase 2	Cytoplasm
Q96C90	Protein phosphatase 1 regulatory subunit 14B	Cytoplasm
Q7Z3U7	Protein MON2 homolog	N/A
O94760	N(G),N(G)-dimethylarginine dimethylaminohydrolase 1	N/A
Q5JSH3	WD repeat-containing protein 44	Cytoplasm
Q10472	Polypeptide N-acetylgalactosaminyltransferase 1	Golgi apparatus
Q13451	Peptidyl-prolyl cis-trans isomerase FKBP5	Cytoplasm
P54764	Ephrin type-A receptor 4	Cell membrane
P62070	Ras-related protein R-Ras2	Cell membrane
O43143	Putative pre-mRNA-splicing factor ATP-dependent RNA helicase DHX15	Nucleus
Q15126	Phosphomevalonate kinase	Peroxisome
Q8TF62	Probable phospholipid-transporting ATPase IM	Cell membrane
Q86X76	Nitrilase homolog 1	Cytoplasm
Q14444	Caprin-1	Cytoplasm
Q86VI3	Ras GTPase-activating-like protein IQGAP3	N/A
Q15040	Josephin-1	Cell membrane
Q04323	UBX domain-containing protein 1	Cytoplasm
Q9UIQ6	Leucyl-cystinyl aminopeptidase	Cell membrane
Q9UPN7	Serine/threonine-protein phosphatase 6 regulatory subunit 1	Cytoplasm
P55036	26S proteasome non-ATPase regulatory subunit 4	N/A
Q9NSK0	Kinesin light chain 4	Cytoplasm
P27448	MAP/microtubule affinity-regulating kinase 3	Cell membrane
Q9Y5M8	Signal recognition particle receptor subunit beta	Endoplasmic reticulum membrane
O00471	Exocyst complex component 5	Cytoplasm
P07339	Cathepsin D	Lysosome
Q9H9T3	Elongator complex protein 3	Cytoplasm
Q8TF64	PDZ domain-containing protein GIPC3	N/A
O95273	Cyclin-D1-binding protein 1	Cytoplasm
Q9NSY1	BMP-2-inducible protein kinase	Nucleus
Q04837	Single-stranded DNA-binding protein, mitochondrial	Mitochondrion
Q6PGP7	Tetratricopeptide repeat protein 37	Cytoplasm
O43237	Cytoplasmic dynein 1 light intermediate chain 2	Cytoplasm
Q5JS54	Proteasome assembly chaperone 4	N/A
Q9HB07	UPF0160 protein MYG1, mitochondrial	Nucleus
Q00341	Vigilin	Cytoplasm
P11216	Glycogen phosphorylase, brain form	N/A
Q13683	Integrin alpha-7	Membrane
P46734	Dual specificity mitogen-activated protein kinase kinase 3	N/A
P46736	Lys-63-specific deubiquitinase BRCC36	Nucleus
Q07617	Sperm-associated antigen 1	Cytoplasm
Q8IZY2	ATP-binding cassette sub-family A member 7	Cell membrane
Q9UIG8	Solute carrier organic anion transporter family member 3A1	Cell membrane
Q9NP31	SH2 domain-containing protein 2A	Cytoplasm
Q9Y530	O-acetyl-ADP-ribose deacetylase 1	N/A
Q8TD16	Protein bicaudal D homolog 2	Golgi apparatus
Q86VN1	Vacuolar protein-sorting-associated protein 36	Cytoplasm
Q96JH7	Deubiquitinating protein VCIP135	Endoplasmic reticulum
Q96Q42	Alsin	N/A
P55210	Caspase-7	Cytoplasm
Q9Y3A5	Ribosome maturation protein SBDS	Cytoplasm
P16152	Carbonyl reductase [NADPH] 1	Cytoplasm
O95236	Apolipoprotein L3	Cytoplasm
Q9HC29	Nucleotide-binding oligomerization domain-containing protein 2	Cytoplasm
P13804	Electron transfer flavoprotein subunit alpha, mitochondrial	Mitochondrion matrix
O60779	Thiamine transporter 1	Membrane
O00429	Dynamin-1-like protein	Cytoplasm
Q01113	Interleukin-9 receptor	Cell membrane
Q9NR19	Acetyl-coenzyme A synthetase, cytoplasmic	Cytoplasm
P32004	Neural cell adhesion molecule L1	Cell membrane
Q2LD37	Uncharacterized protein KIAA1109	Membrane
Q9UQC2	GRB2-associated-binding protein 2	Cytoplasm
Q16864	V-type proton ATPase subunit F	N/A
Q9NVE7	Pantothenate kinase 4	Cytoplasm
Q8IUG5	Unconventional myosin-XVIIIb	Cytoplasm
Q15185	Prostaglandin E synthase 3	Cytoplasm
P56537	Eukaryotic translation initiation factor 6	Cytoplasm
Q9BZL4	Protein phosphatase 1 regulatory subunit 12C	Cytoplasm
Q9BRP8	Partner of Y14 and mago	Cytoplasm
P39060	Collagen alpha-1(XVIII) chain	Secreted
Q9H3P7	Golgi resident protein GCP60	Golgi apparatus membrane
Q9Y3P9	Rab GTPase-activating protein 1	Cytoplasm
P27695	DNA-(apurinic or apyrimidinic site) lyase	Nucleus
Q96KP1	Exocyst complex component 2	N/A
Q9UIA9	Exportin-7	Cytoplasm
P62487	DNA-directed RNA polymerase II subunit RPB7	Nucleus
P62306	Small nuclear ribonucleoprotein F	Cytoplasm
Q9NWV8	BRISC and BRCA1-A complex member 1	Cytoplasm
P01876	Ig alpha-1 chain C region	N/A
Q99466	Neurogenic locus notch homolog protein 4	Cell membrane
Q13685	Angio-associated migratory cell protein	Cell membrane
Q9UN86	Ras GTPase-activating protein-binding protein 2	Cytoplasm
P30154	Serine/threonine-protein phosphatase 2A 65 kDa regulatory subunit A beta isoform	N/A
P27216	Annexin A13	Cell membrane
Q9NRN7	L-aminoadipate-semialdehyde dehydrogenase-phosphopantetheinyl transferase	Cytoplasm
Q9UI26	Importin-11	Cytoplasm
Q13017	Rho GTPase-activating protein 5	Cytoplasm
P30419	Glycylpeptide N-tetradecanoyltransferase 1	Cytoplasm
Q9GZZ9	Ubiquitin-like modifier-activating enzyme 5	Cytoplasm
P41227	N-alpha-acetyltransferase 10	Cytoplasm
Q9P206	Uncharacterized protein KIAA1522	N/A
P57772	Selenocysteine-specific elongation factor	Cytoplasm
O43567	E3 ubiquitin-protein ligase RNF13	Endoplasmic reticulum membrane
Q8NBJ4	Golgi membrane protein 1	Golgi apparatus
Q8WXX5	DnaJ homolog subfamily C member 9	N/A
Q86W92	Liprin-beta-1	N/A
Q6Y7W6	PERQ amino acid-rich with GYF domain-containing protein 2	N/A
Q15386	Ubiquitin-protein ligase E3C	Nucleus
Q9BXI6	TBC1 domain family member 10A	Cell projection
Q96EK5	KIF1-binding protein	Cytoplasm
P39748	Flap endonuclease 1	Nucleus
Q96RG2	PAS domain-containing serine/threonine-protein kinase	Cytoplasm
O43516	WAS/WASL-interacting protein family member 1	Cytoplasmic vesicle
P33947	ER lumen protein-retaining receptor 2	Endoplasmic reticulum membrane
Q8N0Z6	Tetratricopeptide repeat protein 5	Nucleus
P46821	Microtubule-associated protein 1B	Cytoplasm
Q8N357	Solute carrier family 35 member F6	Mitochondrion
Q9BRQ5	Protein orai-3	Membrane
Q9BYV8	Centrosomal protein of 41 kDa	Cytoplasm
P55822	SH3 domain-binding glutamic acid-rich protein	N/A
Q9C0C2	182 kDa tankyrase-1-binding protein	Nucleus
P23588	Eukaryotic translation initiation factor 4B	N/A
Q6UXN9	WD repeat-containing protein 82	Nucleus
Q05823	2-5A-dependent ribonuclease	Cytoplasm
Q9H2D6	TRIO and F-actin-binding protein	Nucleus
Q9NQS7	Inner centromere protein	Chromosome
Q08J23	tRNA (cytosine(34)-C(5))-methyltransferase	Nucleus
Q9NUY8	TBC1 domain family member 23	N/A
Q9UPY6	Wiskott-Aldrich syndrome protein family member 3	Cytoplasm
O75324	Stannin	Mitochondrion outer membrane
Q8TF05	Serine/threonine-protein phosphatase 4 regulatory subunit 1	N/A
P51784	Ubiquitin carboxyl-terminal hydrolase 11	Nucleus
Q9NR50	Translation initiation factor eIF-2B subunit gamma	N/A
Q8WY22	BRI3-binding protein	Mitochondrion outer membrane
Q7Z460	CLIP-associating protein 1	Cytoplasm
P31749	RAC-alpha serine/threonine-protein kinase	Cytoplasm
Q13630	GDP-L-fucose synthase	N/A
O75387	Large neutral amino acids transporter small subunit 3	Membrane
P02788	Lactotransferrin	Secreted
Q13393	Phospholipase D1	Cytoplasm
Q4KMQ1	Taperin	Cell projection
P01871	Ig mu chain C region	Secreted
P35658	Nuclear pore complex protein Nup214	Nucleus
Q9NUU7	ATP-dependent RNA helicase DDX19A	Cytoplasm
O75113	NEDD4-binding protein 1	Nucleus
Q9BQ61	Uncharacterized protein C19orf43	N/A
Q9ULC8	Probable palmitoyltransferase ZDHHC8	Cytoplasmic vesicle membrane
Q9Y4C2	Protein FAM115A	N/A
Q02413	Desmoglein-1	Cell membrane
Q93009	Ubiquitin carboxyl-terminal hydrolase 7	Nucleus
Q9BX66	Sorbin and SH3 domain-containing protein 1	Cell junction
P63172	Dynein light chain Tctex-type 1	Golgi apparatus
Q99871	HAUS augmin-like complex subunit 7	Cytoplasm
Q5JTD0	Tight junction-associated protein 1	Golgi apparatus
O43166	Signal-induced proliferation-associated 1-like protein 1	Cytoplasm
O43665	Regulator of G-protein signaling 10	N/A
P13010	X-ray repair cross-complementing protein 5	Nucleus
Q8N573	Oxidation resistance protein 1	Mitochondrion
Q9H5N1	Rab GTPase-binding effector protein 2	Cytoplasm
Q9C0E2	Exportin-4	Cytoplasm
P46939	Utrophin	Cell junction
Q9NRF8	CTP synthase 2	N/A
P31937	3-hydroxyisobutyrate dehydrogenase, mitochondrial	Mitochondrion
Q9Y2L1	Exosome complex exonuclease RRP44	Cytoplasm
Q9H0B6	Kinesin light chain 2	Cytoplasm
Q9Y243	RAC-gamma serine/threonine-protein kinase	Nucleus
Q7Z5L9	Interferon regulatory factor 2-binding protein 2	Cytoplasm
P31751	RAC-beta serine/threonine-protein kinase	Cytoplasm
Q6GMV2	SET and MYND domain-containing protein 5	N/A
Q8IZD0	Sterile alpha motif domain-containing protein 14	N/A
Q86V85	Integral membrane protein GPR180	Membrane
Q9H246	Uncharacterized protein C1orf21	N/A
O00534	von Willebrand factor A domain-containing protein 5A	N/A
P04150	Glucocorticoid receptor	Cytoplasm
Q5SRE5	Nucleoporin NUP188 homolog	Nucleus
Q9UQE7	Structural maintenance of chromosomes protein 3	Nucleus
Q15363	Transmembrane emp24 domain-containing protein 2	Cytoplasmic vesicle membrane
Q9H7F0	Probable cation-transporting ATPase 13A3	Membrane
Q13126	S-methyl-5-thioadenosine phosphorylase	Cytoplasm
P14621	Acylphosphatase-2	N/A
A6NCL7	Ankyrin repeat domain-containing protein 33B	N/A
O96005	Cleft lip and palate transmembrane protein 1	Membrane
Q8WUF8	Protein FAM172A	Secreted
Q9NZB2	Constitutive coactivator of PPAR-gamma-like protein 1	Cytoplasm
P32519	ETS-related transcription factor Elf-1	Nucleus
O75152	Zinc finger CCCH domain-containing protein 11A	N/A
Q16186	Proteasomal ubiquitin receptor ADRM1	Cytoplasm
Q13045	Protein flightless-1 homolog	Nucleus
O75832	26S proteasome non-ATPase regulatory subunit 10	Cytoplasm
O43815	Striatin	Cytoplasm
Q9BUF5	Tubulin beta-6 chain	Cytoplasm
Q14764	Major vault protein	Cytoplasm
O15230	Laminin subunit alpha-5	Secreted
Q9NY47	Voltage-dependent calcium channel subunit alpha-2/delta-2	Membrane
O60503	Adenylate cyclase type 9	Membrane
Q13322	Growth factor receptor-bound protein 10	Cytoplasm
Q9UEU0	Vesicle transport through interaction with t-SNAREs homolog 1B	Late endosome membrane
O60216	Double-strand-break repair protein rad21 homolog	Nucleus
P49321	Nuclear autoantigenic sperm protein	Cytoplasm
Q9GZM8	Nuclear distribution protein nudE-like 1	Cytoplasm
Q8IUI8	Cytokine receptor-like factor 3	Cytoplasm
Q96PX9	Pleckstrin homology domain-containing family G member 4B	N/A
A6NDU8	UPF0600 protein C5orf51	N/A
Q99570	Phosphoinositide 3-kinase regulatory subunit 4	Late endosome
O95376	E3 ubiquitin-protein ligase ARIH2	Nucleus
Q13568	Interferon regulatory factor 5	Cytoplasm
Q8TCT7	Signal peptide peptidase-like 2B	Golgi apparatus membrane
Q9UPQ3	Arf-GAP with GTPase, ANK repeat and PH domain-containing protein 1	Cytoplasm
Q9P246	Stromal interaction molecule 2	Endoplasmic reticulum membrane
A6NKD9	Coiled-coil domain-containing protein 85C	Cell junction
O00299	Chloride intracellular channel protein 1	Nucleus
O14745	Na(+)/H(+) exchange regulatory cofactor NHE-RF1	Cytoplasm
O15127	Secretory carrier-associated membrane protein 2	Golgi apparatus
O15143	Actin-related protein 2/3 complex subunit 1B	Cytoplasm
O15144	Actin-related protein 2/3 complex subunit 2	Cytoplasm
O43707	Alpha-actinin-4	Nucleus
O43768	Alpha-endosulfine	Cytoplasm
P00488	Coagulation factor XIII A chain	Cytoplasm
P02545	Prelamin-A/C	Nucleus
P02656	Apolipoprotein C-III	Secreted
P04114	Apolipoprotein B-100	Cytoplasm
P04632	Calpain small subunit 1	Cytoplasm
P04899	Guanine nucleotide-binding protein G(i) subunit alpha-2	Cytoplasm
P05388	60S acidic ribosomal protein P0	Nucleus
P06733	Alpha-enolase	Cytoplasm
P06753	Tropomyosin alpha-3 chain	Cytoplasm
P07437	Tubulin beta chain	Cytoplasm
P07737	Profilin-1	Cytoplasm
P07814	Bifunctional glutamate/proline--tRNA ligase	Cytoplasm
P07900	Heat shock protein HSP 90-alpha	Cytoplasm
P08238	Heat shock protein HSP 90-beta	Cytoplasm
P09382	Galectin-1	Secreted
P10809	60 kDa heat shock protein, mitochondrial	Mitochondrion matrix
P11021	78 kDa glucose-regulated protein	Endoplasmic reticulum lumen
P11142	Heat shock cognate 71 kDa protein	Cytoplasm
P13639	Elongation factor 2	Cytoplasm
P14618	Pyruvate kinase PKM	Cytoplasm
P17987	T-complex protein 1 subunit alpha	Cytoplasm
P18124	60S ribosomal protein L7	N/A
P18206	Vinculin	Cytoplasm
P21333	Filamin-A	Cytoplasm
P22314	Ubiquitin-like modifier-activating enzyme 1	Cytoplasm
P22676	Calretinin	N/A
P23396	40S ribosomal protein S3	Cytoplasm
P23526	Adenosylhomocysteinase	Cytoplasm
P26583	High mobility group protein B2	Nucleus
P29692	Elongation factor 1-delta	Nucleus
P31146	Coronin-1A	Cytoplasm
P31946	14-3-3 protein beta/alpha	Cytoplasm
P35579	Myosin-9	Cytoplasm
P37802	Transgelin-2	N/A
P38606	V-type proton ATPase catalytic subunit A	N/A
P40121	Macrophage-capping protein	Cytoplasm
P49368	T-complex protein 1 subunit gamma	Cytoplasm
P50990	T-complex protein 1 subunit theta	Cytoplasm
P60660	Myosin light polypeptide 6	N/A
P60842	Eukaryotic initiation factor 4A-I	N/A
P61769	Beta-2-microglobulin	Secreted
P61981	14-3-3 protein gamma	Cytoplasm
P62158	Calmodulin	Cytoplasm
P63104	14-3-3 protein zeta/delta	Cytoplasm
P67936	Tropomyosin alpha-4 chain	Cytoplasm
P69905	Hemoglobin subunit alpha	N/A
P78371	T-complex protein 1 subunit beta	Cytoplasm
Q01082	Spectrin beta chain, non-erythrocytic 1	Cytoplasm
Q02241	Kinesin-like protein KIF23	Nucleus
Q09666	Neuroblast differentiation-associated protein AHNAK	Nucleus
Q13576	Ras GTPase-activating-like protein IQGAP2	N/A
Q14103	Heterogeneous nuclear ribonucleoprotein D0	Nucleus
Q14204	Cytoplasmic dynein 1 heavy chain 1	Cytoplasm
Q15056	Eukaryotic translation initiation factor 4H	Cytoplasm
Q16181	Septin-7	Cytoplasm
Q5JQS6	Germinal center-associated signaling and motility-like protein	N/A
Q96JZ2	Hematopoietic SH2 domain-containing protein	Cytoplasm
Q99832	T-complex protein 1 subunit eta	Cytoplasm
Q9NUQ9	Protein FAM49B	N/A
Q9UHD8	Septin-9	Cytoplasm
Q9UI08	Ena/VASP-like protein	Cytoplasm
Q9Y240	C-type lectin domain family 11 member A	Cytoplasm
Q9Y490	Talin-1	Cell projection

## Sheet: Definite surface-accessible
Uniprot ID	Protein names	Localization
P27348	14-3-3 protein theta	Cytoplasm
Q9H0H5	Rac GTPase-activating protein 1	Nucleus
P18669	Phosphoglycerate mutase 1	N/A
P04406	Glyceraldehyde-3-phosphate dehydrogenase	Cytoplasm
Q15058	Kinesin-like protein KIF14	Nucleus
P62917	60S ribosomal protein L8	Cytoplasm
P05771	Protein kinase C beta type	Cytoplasm
Q9UNE7	E3 ubiquitin-protein ligase CHIP	Cytoplasm
O43865	Putative adenosylhomocysteinase 2	Endoplasmic reticulum
Q06210	Glutamine--fructose-6-phosphate aminotransferase [isomerizing] 1	N/A
P62140	Serine/threonine-protein phosphatase PP1-beta catalytic subunit	Cytoplasm
Q8NC51	Plasminogen activator inhibitor 1 RNA-binding protein	Cytoplasm
Q13268	Dehydrogenase/reductase SDR family member 2, mitochondrial	Mitochondrion matrix
P19338	Nucleolin	Nucleus

## Sheet: Potential surface-accessible
Uniprot ID	Protein names	Localization
Q99878	Histone H2A type 1-J	Nucleus
P08754	Guanine nucleotide-binding protein G(k) subunit alpha	Cytoplasm
P62424	60S ribosomal protein L7a	N/A
P61313	60S ribosomal protein L15	N/A
P27797	Calreticulin	Endoplasmic reticulum lumen
O43396	Thioredoxin-like protein 1	Cytoplasm
O43776	Asparagine--tRNA ligase, cytoplasmic	Cytoplasm
P53999	Activated RNA polymerase II transcriptional coactivator p15	Nucleus
Q9UEY8	Gamma-adducin	Cytoplasm
P53618	Coatomer subunit beta	Cytoplasm
O95373	Importin-7	Cytoplasm
O95239	Chromosome-associated kinesin KIF4A	Nucleus matrix
P38646	Stress-70 protein, mitochondrial	Mitochondrion
O95757	Heat shock 70 kDa protein 4L	Cytoplasm
P07996	Thrombospondin-1	Endoplasmic reticulum
P51610	Host cell factor 1	Cytoplasm
P12270	Nucleoprotein TPR	Nucleus
Q13636	Ras-related protein Rab-31	Golgi apparatus
Q9NXU5	ADP-ribosylation factor-like protein 15	N/A
Q13347	Eukaryotic translation initiation factor 3 subunit I	Cytoplasm
O95834	Echinoderm microtubule-associated protein-like 2	Cytoplasm
Q6ZNJ1	Neurobeachin-like protein 2	Endoplasmic reticulum
Q9BVC4	Target of rapamycin complex subunit LST8	Cytoplasm
Q9Y263	Phospholipase A-2-activating protein	N/A
Q6IA86	Elongator complex protein 2	Cytoplasm
Q8TAF3	WD repeat-containing protein 48	Nucleus
P55735	Protein SEC13 homolog	Cytoplasmic vesicle
Q9BZK7	F-box-like/WD repeat-containing protein TBL1XR1	Nucleus
P35240	Merlin	Cell projection
P13797	Plastin-3	Cytoplasm
Q7RTP6	Protein-methionine sulfoxide oxidase MICAL3	Cytoplasm
Q15208	Serine/threonine-protein kinase 38	Nucleus
P29597	Non-receptor tyrosine-protein kinase TYK2	N/A
Q9UHY1	Nuclear receptor-binding protein	Cytoplasm
P10398	Serine/threonine-protein kinase A-Raf	N/A
P49841	Glycogen synthase kinase-3 beta	Cytoplasm
P68400	Casein kinase II subunit alpha	N/A
P19623	Spermidine synthase	N/A
P25098	Beta-adrenergic receptor kinase 1	N/A
Q15418	Ribosomal protein S6 kinase alpha-1	Nucleus
Q9UHD2	Serine/threonine-protein kinase TBK1	Cytoplasm
Q16539	Mitogen-activated protein kinase 14	Cytoplasm
Q14012	Calcium/calmodulin-dependent protein kinase type 1	Cytoplasm
O95819	Mitogen-activated protein kinase kinase kinase kinase 4	Cytoplasm
Q8TD19	Serine/threonine-protein kinase Nek9	Cytoplasm
P53350	Serine/threonine-protein kinase PLK1	Nucleus
P17612	cAMP-dependent protein kinase catalytic subunit alpha	Cytoplasm
P36507	Dual specificity mitogen-activated protein kinase kinase 2	N/A
Q7RTN6	STE20-related kinase adapter protein alpha	Nucleus
P19784	Casein kinase II subunit alpha	N/A
O14920	Inhibitor of nuclear factor kappa-B kinase subunit beta	Cytoplasm
P16591	Tyrosine-protein kinase Fer	Cytoplasm
P24941	Cyclin-dependent kinase 2	Cytoplasm
Q96GD4	Aurora kinase B	Nucleus
O75116	Rho-associated protein kinase 2	Cytoplasm
O75962	Triple functional domain protein	Cytoplasm
Q9BZL6	Serine/threonine-protein kinase D2	Cytoplasm
P49840	Glycogen synthase kinase-3 alpha	N/A
Q13546	Receptor-interacting serine/threonine-protein kinase 1	Cytoplasm
Q5VT25	Serine/threonine-protein kinase MRCK alpha	Cytoplasm
O15111	Inhibitor of nuclear factor kappa-B kinase subunit alpha	Cytoplasm
Q02156	Protein kinase C epsilon type	Cytoplasm
P15056	Serine/threonine-protein kinase B-raf	Nucleus
Q8IVH8	Mitogen-activated protein kinase kinase kinase kinase 3	N/A
Q9UM54	Unconventional myosin-VI	Golgi apparatus
Q13459	Unconventional myosin-IXb	Cytoplasm
P42025	Beta-centractin	Cytoplasm
O14974	Protein phosphatase 1 regulatory subunit 12A	Cytoplasm
Q8N2N9	Ankyrin repeat domain-containing protein 36B	N/A
Q9P2R3	Ankyrin repeat and FYVE domain-containing protein 1	Cytoplasm
Q8WXE0	Caskin-2	Cytoplasm
Q9Y450	HBS1-like protein	N/A
P15170	Eukaryotic peptide chain release factor GTP-binding subunit ERF3A	N/A
P35237	Serpin B6	Cytoplasm
O43861	Probable phospholipid-transporting ATPase IIB	Golgi apparatus
Q96BS2	Calcineurin B homologous protein 3	Nucleus
Q13813	Spectrin alpha chain, non-erythrocytic 1	Cytoplasm
Q15029	116 kDa U5 small nuclear ribonucleoprotein component	Nucleus
Q7Z2Z2	Elongation factor Tu GTP-binding domain-containing protein 1	N/A
Q96NY7	Chloride intracellular channel protein 6	Cytoplasm
P49720	Proteasome subunit beta type-3	Cytoplasm
P28065	Proteasome subunit beta type-9	Cytoplasm
P49721	Proteasome subunit beta type-2	Cytoplasm
P13671	Complement component C6	Secreted
Q14240	Eukaryotic initiation factor 4A-II	N/A
P38919	Eukaryotic initiation factor 4A-III	Nucleus
O75367	Core histone macro-H2A.1	Nucleus
P26196	Probable ATP-dependent RNA helicase DDX6	Cytoplasm
Q9Y2L9	Leucine-rich repeat and calponin homology domain-containing protein 1	N/A
P21359	Neurofibromin	Nucleus
Q9BTT6	Leucine-rich repeat-containing protein 1	Cytoplasm
Q9UBE0	SUMO-activating enzyme subunit 1	Nucleus
Q99714	3-hydroxyacyl-CoA dehydrogenase type-2	Mitochondrion
P51659	Peroxisomal multifunctional enzyme type 2	Peroxisome
P13727	Bone marrow proteoglycan	Secreted
P35270	Sepiapterin reductase	Cytoplasm
P47755	F-actin-capping protein subunit alpha-2	N/A
P04259	Keratin, type II cytoskeletal 6B	N/A
P49189	4-trimethylaminobutyraldehyde dehydrogenase	Cytoplasm
Q9H3S7	Tyrosine-protein phosphatase non-receptor type 23	Nucleus
Q3ZCW2	Galectin-related protein	N/A
Q12840	Kinesin heavy chain isoform 5A	Cytoplasm
O00139	Kinesin-like protein KIF2A	Cytoplasm
Q96Q89	Kinesin-like protein KIF20B	Cytoplasm
Q9NQT8	Kinesin-like protein KIF13B	Cytoplasm
O14782	Kinesin-like protein KIF3C	Cytoplasm
P10909	Clusterin	Secreted
O75821	Eukaryotic translation initiation factor 3 subunit G	Cytoplasm
P51991	Heterogeneous nuclear ribonucleoprotein A3	Nucleus
Q9UHX1	Poly(U)-binding-splicing factor PUF60	Nucleus
Q01081	Splicing factor U2AF 35 kDa subunit	Nucleus
P13798	Acylamino-acid-releasing enzyme	Cytoplasm
Q86TI2	Dipeptidyl peptidase 9	Cytoplasm
P67775	Serine/threonine-protein phosphatase 2A catalytic subunit alpha isoform	Cytoplasm
O00743	Serine/threonine-protein phosphatase 6 catalytic subunit	Cytoplasm
Q08380	Galectin-3-binding protein	Secreted
Q96JB1	Dynein heavy chain 8, axonemal	Cytoplasm
Q8TE73	Dynein heavy chain 5, axonemal	Cytoplasm
Q86YQ8	Copine-8	N/A
Q10567	AP-1 complex subunit beta-1	Golgi apparatus
O14617	AP-3 complex subunit delta-1	Cytoplasm
P62191	26S protease regulatory subunit 4	Cytoplasm
P43686	26S protease regulatory subunit 6B	Cytoplasm
P62333	26S protease regulatory subunit 10B	Cytoplasm
P62195	26S protease regulatory subunit 8	Cytoplasm
P10412	Histone H1.4	Nucleus
P27708	CAD protein	Cytoplasm
P25686	DnaJ homolog subfamily B member 2	N/A
P16401	Histone H1.5	Nucleus
Q07866	Kinesin light chain 1	Cell projection
O75153	Clustered mitochondria protein homolog	Cytoplasm
Q16881	Thioredoxin reductase 1, cytoplasmic	Cytoplasm
P50914	60S ribosomal protein L14	N/A
O43175	D-3-phosphoglycerate dehydrogenase	N/A
O00468	Agrin	Secreted
Q9BWD1	Acetyl-CoA acetyltransferase, cytosolic	Cytoplasm
P09622	Dihydrolipoyl dehydrogenase, mitochondrial	Mitochondrion matrix
P22307	Non-specific lipid-transfer protein	Cytoplasm
P00491	Purine nucleoside phosphorylase	Cytoplasm
Q92599	Septin-8	Cytoplasm
P51665	26S proteasome non-ATPase regulatory subunit 7	N/A
O95630	STAM-binding protein	Nucleus
P18858	DNA ligase 1	Nucleus
P14174	Macrophage migration inhibitory factor	Secreted
P62701	40S ribosomal protein S4, X isoform	Cytoplasm
P08237	ATP-dependent 6-phosphofructokinase, muscle type	Cytoplasm
P15880	40S ribosomal protein S2	N/A
O15498	Synaptobrevin homolog YKT6	Cytoplasm
Q9H4G0	Band 4.1-like protein 1	Cytoplasm
P11678	Eosinophil peroxidase	Cytoplasmic granule
O43854	EGF-like repeat and discoidin I-like domain-containing protein 3	Secreted
P62753	40S ribosomal protein S6	N/A
P43490	Nicotinamide phosphoribosyltransferase	Nucleus
Q9BQL6	Fermitin family homolog 1	Cytoplasm
P11047	Laminin subunit gamma-1	Secreted
Q96IU4	Alpha/beta hydrolase domain-containing protein 14B	Cytoplasm
Q13263	Transcription intermediary factor 1-beta	Nucleus
P19474	E3 ubiquitin-protein ligase TRIM21	Cytoplasm
Q9Y678	Coatomer subunit gamma-1	Cytoplasm
P78527	DNA-dependent protein kinase catalytic subunit	Nucleus
Q9NQW7	Xaa-Pro aminopeptidase 1	Cytoplasm
Q16643	Drebrin	Cytoplasm
P46777	60S ribosomal protein L5	Cytoplasm
P36578	60S ribosomal protein L4	N/A
Q6IS14	Eukaryotic translation initiation factor 5A-1-like	Cytoplasm
P04040	Catalase	Peroxisome
Q96P70	Importin-9	Cytoplasm
P10768	S-formylglutathione hydrolase	Cytoplasm
P39023	60S ribosomal protein L3	Nucleus
P40939	Trifunctional enzyme subunit alpha, mitochondrial	Mitochondrion
Q9ULT8	E3 ubiquitin-protein ligase HECTD1	N/A
Q5GLZ8	Probable E3 ubiquitin-protein ligase HERC4	Cytoplasm
P55209	Nucleosome assembly protein 1-like 1	Nucleus
P00492	Hypoxanthine-guanine phosphoribosyltransferase	Cytoplasm
P54619	5-AMP-activated protein kinase subunit gamma-1	N/A
P47897	Glutamine--tRNA ligase	Cytoplasm
P34897	Serine hydroxymethyltransferase, mitochondrial	Mitochondrion
Q14689	Disco-interacting protein 2 homolog A	Nucleus
Q9NSV4	Protein diaphanous homolog 3	Cytoplasm
P40429	60S ribosomal protein L13a	Cytoplasm
P12109	Collagen alpha-1(VI) chain	Secreted
P06702	Protein S100-A9	Secreted
O00231	26S proteasome non-ATPase regulatory subunit 11	Nucleus
Q08211	ATP-dependent RNA helicase A	Nucleus
P12111	Collagen alpha-3(VI) chain	Secreted
Q9BXS5	AP-1 complex subunit mu-1	Golgi apparatus
P18621	60S ribosomal protein L17	N/A
P62314	Small nuclear ribonucleoprotein Sm D1	Cytoplasm
Q14152	Eukaryotic translation initiation factor 3 subunit A	Cytoplasm
Q9Y333	U6 snRNA-associated Sm-like protein LSm2	Nucleus
Q99460	26S proteasome non-ATPase regulatory subunit 1	N/A
P49591	Serine--tRNA ligase, cytoplasmic	Cytoplasm
Q9UBR2	Cathepsin Z	Lysosome
P41252	Isoleucine--tRNA ligase, cytoplasmic	Cytoplasm
O14980	Exportin-1	Cytoplasm
O60701	UDP-glucose 6-dehydrogenase	N/A
Q9H3M7	Thioredoxin-interacting protein	Cytoplasm
P50579	Methionine aminopeptidase 2	Cytoplasm
P04080	Cystatin-B	Cytoplasm
P39019	40S ribosomal protein S19	Nucleus
Q9BY44	Eukaryotic translation initiation factor 2A	N/A
P55884	Eukaryotic translation initiation factor 3 subunit B	Cytoplasm
Q8N8S7	Protein enabled homolog	Cytoplasm
P84098	60S ribosomal protein L19	N/A
P60866	40S ribosomal protein S20	Cytoplasm
P84074	Neuron-specific calcium-binding protein hippocalcin	N/A
P62266	40S ribosomal protein S23	N/A
Q9UQB8	Brain-specific angiogenesis inhibitor 1-associated protein 2	Cytoplasm
O15397	Importin-8	Cytoplasm
Q9UNM6	26S proteasome non-ATPase regulatory subunit 13	N/A
P48444	Coatomer subunit delta	Cytoplasm
Q93034	Cullin-5	N/A
Q13619	Cullin-4A	N/A
Q13620	Cullin-4B	Nucleus
P30043	Flavin reductase (NADPH)	Cytoplasm
O95671	N-acetylserotonin O-methyltransferase-like protein	N/A
Q00722	1-phosphatidylinositol 4,5-bisphosphate phosphodiesterase beta-2	N/A
Q96K76	Ubiquitin carboxyl-terminal hydrolase 47	Cytoplasm
Q9UPR0	Inactive phospholipase C-like protein 2	Cytoplasm
Q86X55	Histone-arginine methyltransferase CARM1	Nucleus
O75317	Ubiquitin carboxyl-terminal hydrolase 12	N/A
Q9UKS6	Protein kinase C and casein kinase substrate in neurons protein 3	Cytoplasm
P12004	Proliferating cell nuclear antigen	Nucleus
Q9Y617	Phosphoserine aminotransferase	N/A
P52943	Cysteine-rich protein 2	N/A
Q9UHB6	LIM domain and actin-binding protein 1	Cytoplasm
P13693	Translationally-controlled tumor protein	Cytoplasm
O75608	Acyl-protein thioesterase 1	Cytoplasm
Q5VWZ2	Lysophospholipase-like protein 1	Cytoplasm
P27635	60S ribosomal protein L10	N/A
Q16401	26S proteasome non-ATPase regulatory subunit 5	N/A
P62942	Peptidyl-prolyl cis-trans isomerase FKBP1A	Cytoplasm
Q5T1M5	FK506-binding protein 15	Cytoplasm
P49006	MARCKS-related protein	Cytoplasm
P46778	60S ribosomal protein L21	N/A
Q99613	Eukaryotic translation initiation factor 3 subunit C	Cytoplasm
O60506	Heterogeneous nuclear ribonucleoprotein Q	Cytoplasm
Q9Y315	Putative deoxyribose-phosphate aldolase	Cytoplasm
O43390	Heterogeneous nuclear ribonucleoprotein R	Nucleus
P41091	Eukaryotic translation initiation factor 2 subunit 3	N/A
Q13561	Dynactin subunit 2	Cytoplasm
P22061	Protein-L-isoaspartate(D-aspartate) O-methyltransferase	Cytoplasm
P60891	Ribose-phosphate pyrophosphokinase 1	N/A
P11908	Ribose-phosphate pyrophosphokinase 2	N/A
P07602	Prosaposin	Lysosome
O60256	Phosphoribosyl pyrophosphate synthase-associated protein 2	N/A
Q14558	Phosphoribosyl pyrophosphate synthase-associated protein 1	N/A
P49736	DNA replication licensing factor MCM2	Nucleus
Q14566	DNA replication licensing factor MCM6	Nucleus
P23246	Splicing factor, proline- and glutamine-rich	Nucleus matrix
P46779	60S ribosomal protein L28	N/A
P09467	Fructose-1,6-bisphosphatase 1	N/A
Q96N67	Dedicator of cytokinesis protein 7	Cell projection
Q9BVJ7	Dual specificity protein phosphatase 23	Cytoplasm
P60484	Phosphatidylinositol 3,4,5-trisphosphate 3-phosphatase and dual-specificity protein phosphatase PTEN	Cytoplasm
Q8TE77	Protein phosphatase Slingshot homolog 3	Cytoplasm
P49411	Elongation factor Tu, mitochondrial	Mitochondrion
P56192	Methionine--tRNA ligase, cytoplasmic	Cytoplasm
Q96HP0	Dedicator of cytokinesis protein 6	Cytoplasm
P60903	Protein S100-A10	N/A
O15126	Secretory carrier-associated membrane protein 1	Golgi apparatus
P20042	Eukaryotic translation initiation factor 2 subunit 2	N/A
P01033	Metalloproteinase inhibitor 1	Secreted
O75436	Vacuolar protein sorting-associated protein 26A	Cytoplasm
P30622	CAP-Gly domain-containing linker protein 1	Cytoplasm
Q71UM5	40S ribosomal protein S27-like	N/A
A2A3N6	Putative PIP5K1A and PSMD4-like protein	Cytoplasm
P98171	Rho GTPase-activating protein 4	Cytoplasm
Q9UI12	V-type proton ATPase subunit H	N/A
Q9Y285	Phenylalanine--tRNA ligase alpha subunit	Cytoplasm
Q15642	Cdc42-interacting protein 4	Cytoplasm
P30520	Adenylosuccinate synthetase isozyme 2	Cytoplasm
P11766	Alcohol dehydrogenase class-3	Cytoplasm
O00629	Importin subunit alpha-3	Cytoplasm
Q6P2Q9	Pre-mRNA-processing-splicing factor 8	Nucleus speckle
P31153	S-adenosylmethionine synthase isoform type-2	N/A
Q13155	Aminoacyl tRNA synthase complex-interacting multifunctional protein 2	Cytoplasm
Q92900	Regulator of nonsense transcripts 1	Cytoplasm
Q8IZP0	Abl interactor 1	Cytoplasm
P42766	60S ribosomal protein L35	N/A
P61221	ATP-binding cassette sub-family E member 1	Cytoplasm
Q15121	Astrocytic phosphoprotein PEA-15	Cytoplasm
Q16543	Hsp90 co-chaperone Cdc37	Cytoplasm
Q9Y4D1	Disheveled-associated activator of morphogenesis 1	Cytoplasm
P48147	Prolyl endopeptidase	Cytoplasm
Q9HCE1	Putative helicase MOV-10	Cytoplasm
P31944	Caspase-14	Cytoplasm
P12081	Histidine--tRNA ligase, cytoplasmic	Cytoplasm
Q01433	AMP deaminase 2	N/A
O75533	Splicing factor 3B subunit 1	Nucleus speckle
Q01432	AMP deaminase 3	N/A
O60645	Exocyst complex component 3	N/A
P67870	Casein kinase II subunit beta	N/A
O14579	Coatomer subunit epsilon	Cytoplasm
O15371	Eukaryotic translation initiation factor 3 subunit D	Cytoplasm
Q9NS86	LanC-like protein 2	Nucleus
Q92538	Golgi-specific brefeldin A-resistance guanine nucleotide exchange factor 1	N/A
P14735	Insulin-degrading enzyme	Cytoplasm
Q9BRA2	Thioredoxin domain-containing protein 17	Cytoplasm
Q9Y6D6	Brefeldin A-inhibited guanine nucleotide-exchange protein 1	Cytoplasm
P56377	AP-1 complex subunit sigma-2	Golgi apparatus
Q96P48	Arf-GAP with Rho-GAP domain, ANK repeat and PH domain-containing protein 1	Cytoplasm
P24539	ATP synthase F(0) complex subunit B1, mitochondrial	Mitochondrion
Q96K21	Abscission/NoCut checkpoint regulator	Cytoplasm
Q8N335	Glycerol-3-phosphate dehydrogenase 1-like protein	Cytoplasm
P42704	Leucine-rich PPR motif-containing protein, mitochondrial	Mitochondrion
Q9UHB9	Signal recognition particle subunit SRP68	Cytoplasm
Q5T749	Keratinocyte proline-rich protein	Cytoplasm
Q14008	Cytoskeleton-associated protein 5	Cytoplasm
Q13185	Chromobox protein homolog 3	Nucleus
P21283	V-type proton ATPase subunit C 1	N/A
Q99584	Protein S100-A13	Cytoplasm
Q9NUQ8	ATP-binding cassette sub-family F member 3	N/A
Q5VYK3	Proteasome-associated protein ECM29 homolog	Endoplasmic reticulum
P32322	Pyrroline-5-carboxylate reductase 1, mitochondrial	Mitochondrion
P20711	Aromatic-L-amino-acid decarboxylase	N/A
Q10589	Bone marrow stromal antigen 2	Golgi apparatus
P16949	Stathmin	Cytoplasm
O15067	Phosphoribosylformylglycinamidine synthase	Cytoplasm
O75688	Protein phosphatase 1B	Cytoplasm
P78344	Eukaryotic translation initiation factor 4 gamma 2	N/A
Q04637	Eukaryotic translation initiation factor 4 gamma 1	N/A
P48556	26S proteasome non-ATPase regulatory subunit 8	N/A
Q14738	Serine/threonine-protein phosphatase 2A 56 kDa regulatory subunit delta isoform	Cytoplasm
P49593	Protein phosphatase 1F	N/A
O60234	Glia maturation factor gamma	N/A
Q8NFX7	Syntaxin-binding protein 6	Cytoplasm
Q13907	Isopentenyl-diphosphate Delta-isomerase 1	Peroxisome
Q13867	Bleomycin hydrolase	Cytoplasm
Q92945	Far upstream element-binding protein 2	Nucleus
P35250	Replication factor C subunit 2	Nucleus
Q92783	Signal transducing adapter molecule 1	Cytoplasm
O15305	Phosphomannomutase 2	Cytoplasm
Q14166	Tubulin--tyrosine ligase-like protein 12	N/A
Q9NZI8	Insulin-like growth factor 2 mRNA-binding protein 1	Nucleus
Q14376	UDP-glucose 4-epimerase	N/A
P23921	Ribonucleoside-diphosphate reductase large subunit	Cytoplasm
P49184	Deoxyribonuclease-1-like 1	Endoplasmic reticulum
Q96DA0	Zymogen granule protein 16 homolog B	Secreted
Q15369	Transcription elongation factor B polypeptide 1	Nucleus
Q93052	Lipoma-preferred partner	Nucleus
P04066	Tissue alpha-L-fucosidase	Lysosome
Q96GS6	Alpha/beta hydrolase domain-containing protein 17A	Secreted
Q15080	Neutrophil cytosol factor 4	Cytoplasm
P19971	Thymidine phosphorylase	N/A
P46060	Ran GTPase-activating protein 1	Cytoplasm
Q07021	Complement component 1 Q subcomponent-binding protein, mitochondrial	Mitochondrion matrix
P26368	Splicing factor U2AF 65 kDa subunit	Nucleus
O43592	Exportin-T	Nucleus
A5YKK6	CCR4-NOT transcription complex subunit 1	Cytoplasm
Q13057	Bifunctional coenzyme A synthase	Cytoplasm
O76094	Signal recognition particle subunit SRP72	Cytoplasm
Q9P258	Protein RCC2	Nucleus
P37108	Signal recognition particle 14 kDa protein	Cytoplasm
P06730	Eukaryotic translation initiation factor 4E	Cytoplasm
P11388	DNA topoisomerase 2-alpha	Cytoplasm
Q92878	DNA repair protein RAD50	Nucleus
Q14185	Dedicator of cytokinesis protein 1	Cytoplasm
Q96JJ3	Engulfment and cell motility protein 2	Cytoplasm
Q86VP1	Tax1-binding protein 1	N/A
O95232	Luc7-like protein 3	Nucleus speckle
O60271	C-Jun-amino-terminal kinase-interacting protein 4	Cytoplasm
P32019	Type II inositol 1,4,5-trisphosphate 5-phosphatase	Cytoplasm
P49902	Cytosolic purine 5-nucleotidase	Cytoplasm
Q8IYI6	Exocyst complex component 8	Cytoplasm
Q9NQ29	Putative RNA-binding protein Luc7-like 1	N/A
Q9Y223	Bifunctional UDP-N-acetylglucosamine 2-epimerase/N-acetylmannosamine kinase	Cytoplasm
P22059	Oxysterol-binding protein 1	Cytoplasm
O43598	2-deoxynucleoside 5-phosphate N-hydrolase 1	Cytoplasm
Q9UH65	Switch-associated protein 70	Cytoplasm
Q10471	Polypeptide N-acetylgalactosaminyltransferase 2	Golgi apparatus
P13674	Prolyl 4-hydroxylase subunit alpha-1	Endoplasmic reticulum lumen
P15104	Glutamine synthetase	Cytoplasm
Q9Y6I3	Epsin-1	Cytoplasm
Q9Y5L0	Transportin-3	Cytoplasm
Q6GQQ9	OTU domain-containing protein 7B	Cytoplasm
Q9Y4E8	Ubiquitin carboxyl-terminal hydrolase 15	Cytoplasm
P48506	Glutamate--cysteine ligase catalytic subunit	N/A
Q9GZU7	Carboxy-terminal domain RNA polymerase II polypeptide A small phosphatase 1	Nucleus
P46379	Large proline-rich protein BAG6	Cytoplasm
O43264	Centromere/kinetochore protein zw10 homolog	Cytoplasm
Q9UI10	Translation initiation factor eIF-2B subunit delta	N/A
Q96AJ9	Vesicle transport through interaction with t-SNAREs homolog 1A	Cytoplasmic vesicle
Q92619	Minor histocompatibility protein HA-1	N/A
Q9BY32	Inosine triphosphate pyrophosphatase	Cytoplasm
P55957	BH3-interacting domain death agonist	Cytoplasm
P04181	Ornithine aminotransferase, mitochondrial	Mitochondrion matrix
Q7LDG7	RAS guanyl-releasing protein 2	Cytoplasm
P49458	Signal recognition particle 9 kDa protein	Cytoplasm
P57075	Ubiquitin-associated and SH3 domain-containing protein A	Cytoplasm
Q9NVS9	Pyridoxine-5-phosphate oxidase	N/A
Q32MZ4	Leucine-rich repeat flightless-interacting protein 1	Nucleus
O60825	6-phosphofructo-2-kinase/fructose-2,6-bisphosphatase 2	N/A
Q9UID3	Vacuolar protein sorting-associated protein 51 homolog	Golgi apparatus
P34949	Mannose-6-phosphate isomerase	Cytoplasm
Q8IWE4	DCN1-like protein 3	N/A
Q96I99	Succinyl-CoA ligase [GDP-forming] subunit beta, mitochondrial	Mitochondrion
Q99543	DnaJ homolog subfamily C member 2	Nucleus
Q9BRF8	Serine/threonine-protein phosphatase CPPED1	Cytoplasm
Q15370	Transcription elongation factor B polypeptide 2	Nucleus
Q9UK76	Hematological and neurological expressed 1 protein	Nucleus
O75122	CLIP-associating protein 2	Cytoplasm
P52434	DNA-directed RNA polymerases I, II, and III subunit RPABC3	Nucleus
Q15813	Tubulin-specific chaperone E	Cytoplasm
O00461	Golgi integral membrane protein 4	Golgi apparatus
P29728	2-5-oligoadenylate synthase 2	Cytoplasm
Q9NTI5	Sister chromatid cohesion protein PDS5 homolog B	Nucleus
Q9BXP5	Serrate RNA effector molecule homolog	Nucleus
P52815	39S ribosomal protein L12, mitochondrial	Mitochondrion
Q14677	Clathrin interactor 1	Cytoplasm
Q29RF7	Sister chromatid cohesion protein PDS5 homolog A	Nucleus
Q9BRK5	45 kDa calcium-binding protein	Golgi apparatus lumen
Q9Y613	FH1/FH2 domain-containing protein 1	Cytoplasm
Q9Y2T2	AP-3 complex subunit mu-1	Golgi apparatus
Q9BZ67	FERM domain-containing protein 8	N/A
Q15424	Scaffold attachment factor B1	Nucleus
Q12979	Active breakpoint cluster region-related protein	N/A
Q99622	Protein C10	Cytoplasm
Q5R3I4	Tetratricopeptide repeat protein 38	N/A
Q6L8Q7	2,5-phosphodiesterase 12	Mitochondrion matrix
P14222	Perforin-1	Cytoplasmic granule lumen
O15117	FYN-binding protein	Cytoplasm
Q96A49	Synapse-associated protein 1	N/A
Q9BSD7	Cancer-related nucleoside-triphosphatase	N/A
Q03426	Mevalonate kinase	Cytoplasm
Q9BSQ5	Malcavernin	Cytoplasm
Q9UHY7	Enolase-phosphatase E1	Cytoplasm
O00170	AH receptor-interacting protein	Cytoplasm
Q96C86	m7GpppX diphosphatase	Cytoplasm
Q9Y4X5	E3 ubiquitin-protein ligase ARIH1	Cytoplasm
Q658Y4	Protein FAM91A1	N/A
Q6P3W7	SCY1-like protein 2	Cytoplasm
Q92696	Geranylgeranyl transferase type-2 subunit alpha	N/A
Q99598	Translin-associated protein X	Cytoplasm
Q86VP3	Phosphofurin acidic cluster sorting protein 2	Endoplasmic reticulum lumen
O95248	Myotubularin-related protein 5	Nucleus
O75822	Eukaryotic translation initiation factor 3 subunit J	Cytoplasm
Q5K651	Sterile alpha motif domain-containing protein 9	Cytoplasm
P49815	Tuberin	Cytoplasm
Q9P2B4	CTTNBP2 N-terminal-like protein	Cytoplasm
Q06546	GA-binding protein alpha chain	Nucleus
Q92552	28S ribosomal protein S27, mitochondrial	Mitochondrion
Q86VV8	Rotatin	Cytoplasm
Q9H3K6	BolA-like protein 2	N/A
Q9BRT3	Migration and invasion enhancer 1	Cytoplasm
Q9BRX2	Protein pelota homolog	Nucleus
Q96EP0	E3 ubiquitin-protein ligase RNF31	Cytoplasm
Q8NFH3	Nucleoporin Nup43	Chromosome
Q86X10	Ral GTPase-activating protein subunit beta	N/A
O00625	Pirin	Nucleus
O95379	Tumor necrosis factor alpha-induced protein 8	Cytoplasm
Q8TBC3	SH3KBP1-binding protein 1	N/A
Q15003	Condensin complex subunit 2	Nucleus
Q99567	Nuclear pore complex protein Nup88	Nucleus
Q9BWH6	RNA polymerase II-associated protein 1	Nucleus
Q9H0P0	Cytosolic 5-nucleotidase 3A	Cytoplasm
Q13951	Core-binding factor subunit beta	Nucleus
Q8NFI3	Cytosolic endo-beta-N-acetylglucosaminidase	Cytoplasm
Q8IY22	C-Maf-inducing protein	Nucleus
Q14684	Ribosomal RNA processing protein 1 homolog B	Nucleus
Q9Y547	Intraflagellar transport protein 25 homolog	Cell projection
P02810	Salivary acidic proline-rich phosphoprotein 1/2	Secreted
O43663	Protein regulator of cytokinesis 1	Nucleus
Q53T59	HCLS1-binding protein 3	N/A
Q9H2M9	Rab3 GTPase-activating protein non-catalytic subunit	Cytoplasm
Q96D46	60S ribosomal export protein NMD3	Cytoplasm
Q8IUR0	Trafficking protein particle complex subunit 5	Golgi apparatus
A1L390	Pleckstrin homology domain-containing family G member 3	N/A
Q9H1E3	Nuclear ubiquitous casein and cyclin-dependent kinase substrate 1	Nucleus
Q8ND04	Protein SMG8	N/A
Q86WG5	Myotubularin-related protein 13	Cytoplasm
Q7Z4H3	HD domain-containing protein 2	N/A
P0DMR2	Secretoglobin family 1C member 2	Secreted
Q8NEX6	Protein WFDC11	Secreted
Q15661	Tryptase alpha/beta-1	Secreted
Q8N8E3	Centrosomal protein of 112 kDa	Cytoplasm
P05129	Protein kinase C gamma type	Cytoplasm
O43566	Regulator of G-protein signaling 14	Nucleus
Q9BV57	1,2-dihydroxy-3-keto-5-methylthiopentene dioxygenase	Cytoplasm
A8MT33	Synaptonemal complex central element protein 1-like	N/A
Q8WWW8	GRB2-associated-binding protein 3	N/A
P0DMR1	Heterogeneous nuclear ribonucleoprotein C-like 1	Nucleus
O15069	NAC-alpha domain-containing protein 1	Cytoplasm
Q9P107	GEM-interacting protein	N/A
Q8TEU7	Rap guanine nucleotide exchange factor 6	Cytoplasm
P19838	Nuclear factor NF-kappa-B p105 subunit	Nucleus
O60711	Leupaxin	Cytoplasm
Q8IVT5	Kinase suppressor of Ras 1	Cytoplasm
O15357	Phosphatidylinositol 3,4,5-trisphosphate 5-phosphatase 2	Cytoplasm
Q8WU79	Stromal membrane-associated protein 2	Cytoplasm
Q53HL2	Borealin	Nucleus
Q9H074	Polyadenylate-binding protein-interacting protein 1	Cytoplasm
Q8WWF6	DnaJ homolog subfamily B member 3	N/A
Q8NDI1	EH domain-binding protein 1	Cytoplasm
Q8TB03	Uncharacterized protein CXorf38	N/A
P62256	Ubiquitin-conjugating enzyme E2 H	N/A
Q9H257	Caspase recruitment domain-containing protein 9	Cytoplasm
A8MVU1	Putative neutrophil cytosol factor 1C	Cytoplasm
Q99618	Cell division cycle-associated protein 3	Cytoplasm
Q9NQ48	Leucine zipper transcription factor-like protein 1	Cytoplasm
Q5JSP0	FYVE, RhoGEF and PH domain-containing protein 3	Cytoplasm
Q969M7	NEDD8-conjugating enzyme UBE2F	N/A
Q15493	Regucalcin	Cytoplasm
Q12802	A-kinase anchor protein 13	Cytoplasm
Q96E39	RNA binding motif protein, X-linked-like-1	Nucleus
P40855	Peroxisomal biogenesis factor 19	Cytoplasm
Q5H9R7	Serine/threonine-protein phosphatase 6 regulatory subunit 3	Cytoplasm
Q96BW1	Uracil phosphoribosyltransferase homolog	Cytoplasm
Q9NRF2	SH2B adapter protein 1	Cytoplasm
Q9GZT9	Egl nine homolog 1	Cytoplasm
O00418	Eukaryotic elongation factor 2 kinase	N/A
Q8N5H7	SH2 domain-containing protein 3C	Cytoplasm
Q9BW27	Nuclear pore complex protein Nup85	Nucleus
Q6ZS11	Ras and Rab interactor-like protein	Cell projection
Q16204	Coiled-coil domain-containing protein 6	Cytoplasm
A6NI79	Coiled-coil domain-containing protein 69	N/A
Q16774	Guanylate kinase	N/A
Q9HBU6	Ethanolamine kinase 1	Cytoplasm
Q6ZN79	Zinc finger protein 705A	Nucleus
Q8NEM2	SHC SH2 domain-binding protein 1	N/A
Q9BSR8	Protein YIPF4	Golgi apparatus
O95260	Arginyl-tRNA--protein transferase 1	Nucleus
Q6A1A2	Putative 3-phosphoinositide-dependent protein kinase 2	Cytoplasm
Q9P1Z2	Calcium-binding and coiled-coil domain-containing protein 1	Cytoplasm
O60861	Growth arrest-specific protein 7	Cytoplasm
Q6NXS1	Protein phosphatase inhibitor 2-like protein 3	N/A
Q96PV4	Paraneoplastic antigen-like protein 5	N/A
P78318	Immunoglobulin-binding protein 1	Cytoplasm
Q12968	Nuclear factor of activated T-cells, cytoplasmic 3	Cytoplasm
Q9Y2Y0	ADP-ribosylation factor-like protein 2-binding protein	Cytoplasm
Q14157	Ubiquitin-associated protein 2-like	N/A
O94887	FERM, RhoGEF and pleckstrin domain-containing protein 2	N/A
P04818	Thymidylate synthase	Nucleus
Q3KQU3	MAP7 domain-containing protein 1	Cytoplasm
O14595	Carboxy-terminal domain RNA polymerase II polypeptide A small phosphatase 2	Nucleus
Q6FIF0	AN1-type zinc finger protein 6	Cytoplasm
Q9Y5A9	YTH domain-containing family protein 2	Cytoplasm
P19113	Histidine decarboxylase	N/A
Q9Y6H1	Coiled-coil-helix-coiled-coil-helix domain-containing protein 2, mitochondrial	Mitochondrion
Q2NKX8	DNA excision repair protein ERCC-6-like	Chromosome
Q9P2D3	HEAT repeat-containing protein 5B	N/A
O00193	Small acidic protein	N/A
P47712	Cytosolic phospholipase A2	Cytoplasm
Q14457	Beclin-1	Golgi apparatus
Q13202	Dual specificity protein phosphatase 8	Cytoplasm
Q9H2J4	Phosducin-like protein 3	Cytoplasm
P23327	Sarcoplasmic reticulum histidine-rich calcium-binding protein	Sarcoplasmic reticulum lumen
O14545	TRAF-type zinc finger domain-containing protein 1	N/A
Q5F1R6	DnaJ homolog subfamily C member 21	N/A
Q9NVH2	Integrator complex subunit 7	Nucleus
O15151	Protein Mdm4	Nucleus
Q86VY4	Testis-specific Y-encoded-like protein 5	N/A
P06401	Progesterone receptor	Nucleus
Q14691	DNA replication complex GINS protein PSF1	Nucleus
Q96N96	Spermatogenesis-associated protein 13	Cytoplasm
Q96S53	Dual specificity testis-specific protein kinase 2	Nucleus
O00299	Chloride intracellular channel protein 1	Nucleus
O14745	Na(+)/H(+) exchange regulatory cofactor NHE-RF1	Cytoplasm
O15127	Secretory carrier-associated membrane protein 2	Golgi apparatus
O15143	Actin-related protein 2/3 complex subunit 1B	Cytoplasm
O15144	Actin-related protein 2/3 complex subunit 2	Cytoplasm
O43707	Alpha-actinin-4	Nucleus
O43768	Alpha-endosulfine	Cytoplasm
P00488	Coagulation factor XIII A chain	Cytoplasm
P02545	Prelamin-A/C	Nucleus
P02656	Apolipoprotein C-III	Secreted
P04114	Apolipoprotein B-100	Cytoplasm
P04632	Calpain small subunit 1	Cytoplasm
P04899	Guanine nucleotide-binding protein G(i) subunit alpha-2	Cytoplasm
P05388	60S acidic ribosomal protein P0	Nucleus
P06733	Alpha-enolase	Cytoplasm
P06753	Tropomyosin alpha-3 chain	Cytoplasm
P07437	Tubulin beta chain	Cytoplasm
P07737	Profilin-1	Cytoplasm
P07814	Bifunctional glutamate/proline--tRNA ligase	Cytoplasm
P07900	Heat shock protein HSP 90-alpha	Cytoplasm
P08238	Heat shock protein HSP 90-beta	Cytoplasm
P09382	Galectin-1	Secreted
P10809	60 kDa heat shock protein, mitochondrial	Mitochondrion matrix
P11021	78 kDa glucose-regulated protein	Endoplasmic reticulum lumen
P11142	Heat shock cognate 71 kDa protein	Cytoplasm
P13639	Elongation factor 2	Cytoplasm
P14618	Pyruvate kinase isozymes M1/M2	Cytoplasm
P17987	T-complex protein 1 subunit alpha	Cytoplasm
P18124	60S ribosomal protein L7	N/A
P18206	Vinculin	Cytoplasm
P21333	Filamin-A	Cytoplasm
P22314	Ubiquitin-like modifier-activating enzyme 1	Cytoplasm
P22676	Calretinin	N/A
P23396	40S ribosomal protein S3	Cytoplasm
P23526	Adenosylhomocysteinase	Cytoplasm
P26583	High mobility group protein B2	Nucleus
P29692	Elongation factor 1-delta	Nucleus
P31146	Coronin-1A	Cytoplasm
P31946	14-3-3 protein beta/alpha	Cytoplasm
P35579	Myosin-9	Cytoplasm
P37802	Transgelin-2	N/A
P38606	V-type proton ATPase catalytic subunit A	N/A
P40121	Macrophage-capping protein	Cytoplasm
P49368	T-complex protein 1 subunit gamma	Cytoplasm
P50990	T-complex protein 1 subunit theta	Cytoplasm
P60660	Myosin light polypeptide 6	N/A
P60842	Eukaryotic initiation factor 4A-I	N/A
P61769	Beta-2-microglobulin	Secreted
P61981	14-3-3 protein gamma	Cytoplasm
P62158	Calmodulin	Cytoplasm
P63104	14-3-3 protein zeta/delta	Cytoplasm
P67936	Tropomyosin alpha-4 chain	Cytoplasm
P69905	Hemoglobin subunit alpha	N/A
P78371	T-complex protein 1 subunit beta	Cytoplasm
Q01082	Spectrin beta chain, brain 1	Cytoplasm
Q02241	Kinesin-like protein KIF23	Nucleus
Q09666	Neuroblast differentiation-associated protein AHNAK	Nucleus
Q13576	Ras GTPase-activating-like protein IQGAP2	N/A
Q14103	Heterogeneous nuclear ribonucleoprotein D0	Nucleus
Q14204	Cytoplasmic dynein 1 heavy chain 1	Cytoplasm
Q15056	Eukaryotic translation initiation factor 4H	Cytoplasm
Q16181	Septin-7	Cytoplasm
Q5JQS6	Germinal center-associated signaling and motility-like protein	N/A
Q96JZ2	Hematopoietic SH2 domain-containing protein	Cytoplasm
Q99832	T-complex protein 1 subunit eta	Cytoplasm
Q9NUQ9	Protein FAM49B	N/A
Q9UHD8	Septin-9	Cytoplasm
Q9UI08	Ena/VASP-like protein	Cytoplasm
Q9Y240	C-type lectin domain family 11 member A	Cytoplasm
Q9Y490	Talin-1	Cell projection
P08107	Heat shock 70 kDa protein 1A/1B	N/A
P61204	ADP-ribosylation factor 3	Golgi apparatus
A6NHL2	Tubulin alpha chain-like 3	Cytoplasm
P60709	Actin, cytoplasmic 1	Cytoplasm
P68104	Elongation factor 1-alpha 1	Cytoplasm
O60814	Histone H2B type 1-K	Nucleus
P06396	Gelsolin	Cytoplasm
P02042	Hemoglobin subunit delta	N/A
P52272	Heterogeneous nuclear ribonucleoprotein M	Nucleus
Q9H361	Polyadenylate-binding protein 3	Cytoplasm
Q02878	60S ribosomal protein L6	N/A
P62277	40S ribosomal protein S13	N/A
Q15063	Periostin	Golgi apparatus
O14737	Programmed cell death protein 5	N/A
P12272	Parathyroid hormone-related protein	Cytoplasm
