# Supplementary material for: Detailed Analysis of Protein Topology of Extracellular Vesicles–Evidence of Unconventional Membrane Protein Orientation
Source: Sci Rep. 2016 Nov 8;6:36338. doi: 10.1038/srep36338 (PMC5099568; doi:10.1038/srep36338)
Supplement: Supplementary Dataset 2 [file srep36338-s2.xls]

## Sheet: EV markers
Uniprot ID	Protein names	Classification
O00560	Syntenin-1	EV proteome
Q99816	Tumor susceptibility gene 101 protein	EV proteome
P04083	Annexin A1	EV proteome
P07355	Annexin A2	EV proteome
P12429	Annexin A3	EV proteome
P09525	Annexin A4	EV proteome
P08758	Annexin A5	EV proteome
P08133	Annexin A6	EV proteome
P20073	Annexin A7	EV proteome
P50995	Annexin A11	EV proteome
P20340	Ras-related protein Rab-6A	EV proteome
P51149	Ras-related protein Rab-7a	EV proteome
P61106	Ras-related protein Rab-14	EV proteome
Q13637	Ras-related protein Rab-32	EV proteome
Q9H0U4	Ras-related protein Rab-1B	EV proteome
Q13636	Ras-related protein Rab-31	Surface-accessible proteome
