# Supplementary material for: Detailed Analysis of Protein Topology of Extracellular Vesicles–Evidence of Unconventional Membrane Protein Orientation
Source: Sci Rep. 2016 Nov 8;6:36338. doi: 10.1038/srep36338 (PMC5099568; doi:10.1038/srep36338)
Supplement: Supplementary Dataset 3 [file srep36338-s3.xls]

## Sheet: Inside-out topology
Uniprot ID	Protein names	PK-treated EVs	Biotinylated EVs
O14828	Secretory carrier-associated membrane protein 3	Inside-out	Inside-out
P11169	Solute carrier family 2, facilitated glucose transporter member 3	Inside-out	Inside-out
P16150	Leukosialin	Inside-out	Inside-out
Q9UHW9	Solute carrier family 12 member 6	Inside-out	Inside-out
Q16720	Plasma membrane calcium-transporting ATPase 3	Not found	Inside-out
P62491	Ras-related protein Rab-11A	Not found	Inside-out
Q96MX0	CKLF-like MARVEL transmembrane domain-containing protein 3	Not found	Inside-out
O15127	Secretory carrier-associated membrane protein 2	Not found	Inside-out
A6NIZ1	Ras-related protein Rap-1b-like protein	Not found	Inside-out
P61204	ADP-ribosylation factor 3	Not found	Inside-out
P02545	Prelamin-A/C	Not found	Inside-out
P04899	Guanine nucleotide-binding protein G(i) subunit alpha-2	Not found	Inside-out
A0FGR8	Extended synaptotagmin-2	Inside-out	Not found
O00194	Ras-related protein Rab-27B	Inside-out	Not found
O00264	Membrane-associated progesterone receptor component 1	Inside-out	Not found
O14880	Microsomal glutathione S-transferase 3	Inside-out	Not found
O14983	Sarcoplasmic/endoplasmic reticulum calcium ATPase 1	Inside-out	Not found
O15427	Monocarboxylate transporter 4	Inside-out	Not found
O43561	Linker for activation of T-cells family member 1	Inside-out	Not found
O43759	Synaptogyrin-1	Inside-out	Not found
O60262	Guanine nucleotide-binding protein G(I)/G(S)/G(O) subunit gamma-7	Inside-out	Not found
O75695	Protein XRP2	Inside-out	Not found
O94910	Latrophilin-1	Inside-out	Not found
O95202	LETM1 and EF-hand domain-containing protein 1, mitochondrial	Inside-out	Not found
O95864	Fatty acid desaturase 2	Inside-out	Not found
O96005	Cleft lip and palate transmembrane protein 1	Inside-out	Not found
P01111	GTPase NRas	Inside-out	Not found
P04844	Dolichyl-diphosphooligosaccharide--protein glycosyltransferase subunit 2	Inside-out	Not found
P05106	Integrin beta-3	Inside-out	Not found
P05107	Integrin beta-2	Inside-out	Not found
P08575	Receptor-type tyrosine-protein phosphatase C	Inside-out	Not found
P09543	2,3-cyclic-nucleotide 3-phosphodiesterase	Inside-out	Not found
P09769	Tyrosine-protein kinase Fgr	Inside-out	Not found
P10301	Ras-related protein R-Ras	Inside-out	Not found
P11234	Ras-related protein Ral-B	Inside-out	Not found
P11717	Cation-independent mannose-6-phosphate receptor	Inside-out	Not found
P13637	Sodium/potassium-transporting ATPase subunit alpha-3	Inside-out	Not found
P13688	Carcinoembryonic antigen-related cell adhesion molecule 1	Inside-out	Not found
P15144	Aminopeptidase N	Inside-out	Not found
P17301	Integrin alpha-2	Inside-out	Not found
P18433	Receptor-type tyrosine-protein phosphatase alpha	Inside-out	Not found
P19397	Leukocyte surface antigen CD53	Inside-out	Not found
P19440	Gamma-glutamyltranspeptidase 1	Inside-out	Not found
P20020	Plasma membrane calcium-transporting ATPase 1	Inside-out	Not found
P20292	Arachidonate 5-lipoxygenase-activating protein	Inside-out	Not found
P20700	Lamin-B1	Inside-out	Not found
P21926	CD9 antigen	Inside-out	Not found
P23634	Plasma membrane calcium-transporting ATPase 4	Inside-out	Not found
P25116	Proteinase-activated receptor 1	Inside-out	Not found
P29320	Ephrin type-A receptor 3	Inside-out	Not found
P29992	Guanine nucleotide-binding protein subunit alpha-11	Inside-out	Not found
P31689	DnaJ homolog subfamily A member 1	Inside-out	Not found
P33527	Multidrug resistance-associated protein 1	Inside-out	Not found
P36894	Bone morphogenetic protein receptor type-1A	Inside-out	Not found
P41440	Folate transporter 1	Inside-out	Not found
P46531	Neurogenic locus notch homolog protein 1	Inside-out	Not found
P48029	Sodium- and chloride-dependent creatine transporter 1	Inside-out	Not found
P49768	Presenilin-1	Inside-out	Not found
P51148	Ras-related protein Rab-5C	Inside-out	Not found
P51674	Neuronal membrane glycoprotein M6-a	Inside-out	Not found
P51811	Membrane transport protein XK	Inside-out	Not found
P51828	Adenylate cyclase type 7	Inside-out	Not found
P55011	Solute carrier family 12 member 2	Inside-out	Not found
P60953	Cell division control protein 42 homolog	Inside-out	Not found
P61006	Ras-related protein Rab-8A	Inside-out	Not found
P61020	Ras-related protein Rab-5B	Inside-out	Not found
P61952	Guanine nucleotide-binding protein G(I)/G(S)/G(O) subunit gamma-11	Inside-out	Not found
P63000	Ras-related C3 botulinum toxin substrate 1	Inside-out	Not found
P80723	Brain acid soluble protein 1	Inside-out	Not found
P84095	Rho-related GTP-binding protein RhoG	Inside-out	Not found
P98194	Calcium-transporting ATPase type 2C member 1	Inside-out	Not found
Q01629	Interferon-induced transmembrane protein 2	Inside-out	Not found
Q02978	Mitochondrial 2-oxoglutarate/malate carrier protein	Inside-out	Not found
Q04941	Proteolipid protein 2	Inside-out	Not found
Q07812	Apoptosis regulator BAX	Inside-out	Not found
Q08722	Leukocyte surface antigen CD47	Inside-out	Not found
Q12846	Syntaxin-4	Inside-out	Not found
Q12864	Cadherin-17	Inside-out	Not found
Q9H082	Ras-related protein Rab-33B	Inside-out	Not found
Q14542	Equilibrative nucleoside transporter 2	Inside-out	Not found
Q14699	Raftlin	Inside-out	Not found
Q15049	Membrane protein MLC1	Inside-out	Not found
Q15223	Nectin-1	Inside-out	Not found
Q15382	GTP-binding protein Rheb	Inside-out	Not found
Q15907	Ras-related protein Rab-11B	Inside-out	Not found
Q53GQ0	Estradiol 17-beta-dehydrogenase 12	Inside-out	Not found
Q58EX2	Protein sidekick-2	Inside-out	Not found
Q66K14	TBC1 domain family member 9B	Inside-out	Not found
Q6RW13	Type-1 angiotensin II receptor-associated protein	Inside-out	Not found
Q6ZWK4	Uncharacterized protein C1orf186	Inside-out	Not found
Q7Z6P3	Ras-related protein Rab-44	Inside-out	Not found
Q86Y82	Syntaxin-12	Inside-out	Not found
Q8IU68	Transmembrane channel-like protein 8	Inside-out	Not found
Q8NB49	Phospholipid-transporting ATPase IG	Inside-out	Not found
Q8NFZ8	Cell adhesion molecule 4	Inside-out	Not found
Q8TAA9	Vang-like protein 1	Inside-out	Not found
Q8TB61	Adenosine 3-phospho 5-phosphosulfate transporter 1	Inside-out	Not found
Q8WTV0	Scavenger receptor class B member 1	Inside-out	Not found
Q8WUD1	Ras-related protein Rab-2B	Inside-out	Not found
Q8WUH6	Transmembrane protein 263	Inside-out	Not found
Q969E2	Secretory carrier-associated membrane protein 4	Inside-out	Not found
Q96DZ9	CKLF-like MARVEL transmembrane domain-containing protein 5	Inside-out	Not found
Q96JJ7	Protein disulfide-isomerase TMX3	Inside-out	Not found
Q96L08	Sushi domain-containing protein 3	Inside-out	Not found
Q96QD8	Sodium-coupled neutral amino acid transporter 2	Inside-out	Not found
Q96T49	Protein phosphatase 1 regulatory inhibitor subunit 16B	Inside-out	Not found
Q99828	Calcium and integrin-binding protein 1	Inside-out	Not found
Q9BRQ5	Protein orai-3	Inside-out	Not found
Q9BSJ8	Extended synaptotagmin-1	Inside-out	Not found
Q9BV40	Vesicle-associated membrane protein 8	Inside-out	Not found
Q9BX67	Junctional adhesion molecule C	Inside-out	Not found
Q9BX79	Stimulated by retinoic acid gene 6 protein homolog	Inside-out	Not found
Q9C0B5	Palmitoyltransferase ZDHHC5	Inside-out	Not found
Q9GZY6	Linker for activation of T-cells family member 2	Inside-out	Not found
Q9HC97	G-protein coupled receptor 35	Inside-out	Not found
Q9NP72	Ras-related protein Rab-18	Inside-out	Not found
Q9NQX7	Integral membrane protein 2C	Inside-out	Not found
Q9NTJ5	Phosphatidylinositide phosphatase SAC1	Inside-out	Not found
Q9NV96	Cell cycle control protein 50A	Inside-out	Not found
Q9NWQ8	Phosphoprotein associated with glycosphingolipid-enriched microdomains 1	Inside-out	Not found
Q9P0L0	Vesicle-associated membrane protein-associated protein A	Inside-out	Not found
Q9P0N8	E3 ubiquitin-protein ligase MARCH2	Inside-out	Not found
Q9P2E9	Ribosome-binding protein 1	Inside-out	Not found
Q9UBM7	7-dehydrocholesterol reductase	Inside-out	Not found
Q9UGN4	CMRF35-like molecule 8	Inside-out	Not found
Q9UHN6	Transmembrane protein 2	Inside-out	Not found
Q9UL25	Ras-related protein Rab-21	Inside-out	Not found
Q9UL26	Ras-related protein Rab-22A	Inside-out	Not found
Q9ULH0	Kinase D-interacting substrate of 220 kDa	Inside-out	Not found
Q9Y5Y4	Prostaglandin D2 receptor 2	Inside-out	Not found
Q9Y6M5	Zinc transporter 1	Inside-out	Not found
O43567	E3 ubiquitin-protein ligase RNF13	Inside-out	Not found
P04920	Anion exchange protein 2	Inside-out	Not found
P61586	Transforming protein RhoA	Inside-out	Not found
P51159	Ras-related protein Rab-27A	Inside-out	Not found
P54760	Ephrin type-B receptor 4	Inside-out	Not found
Q15363	Transmembrane emp24 domain-containing protein 2	Inside-out	Not found
Q86WI1	Fibrocystin-L	Inside-out	Not found
Q9UBH6	Xenotropic and polytropic retrovirus receptor 1	Inside-out	Not found
Q9Y3D6	Mitochondrial fission 1 protein	Inside-out	Not found
P06858	Lipoprotein lipase	Inside-out	Not found
Q00013	55 kDa erythrocyte membrane protein	Inside-out	Not found
Q92692	Nectin-2	Inside-out	Not found

## Sheet: Right topology
Uniprot ID	Protein names	PK-treated EVs	Biotinylated EVs
O60488	Long-chain-fatty-acid--CoA ligase 4	Right	Right
O75054	Immunoglobulin superfamily member 3	Right	Right
O75326	Semaphorin-7A	Right	Right
P05362	Intercellular adhesion molecule 1	Right	Right
P10721	Mast/stem cell growth factor receptor Kit	Right	Right
P14209	CD99 antigen	Right	Right
P17693	HLA class I histocompatibility antigen, alpha chain G	Right	Right
P21397	Amine oxidase [flavin-containing] A	Right	Right
P23229	Integrin alpha-6	Right	Right
P30466	HLA class I histocompatibility antigen, B-18 alpha chain	Right	Right
P31431	Syndecan-4	Right	Right
P35613	Basigin	Right	Right
P50895	Basal cell adhesion molecule	Right	Right
P60033	CD81 antigen	Right	Right
P61026	Ras-related protein Rab-10	Right	Right
Q12907	Vesicular integral-membrane protein VIP36	Right	Right
Q969P0	Immunoglobulin superfamily member 8	Right	Right
Q9HCM2	Plexin-A4	Right	Right
Q9UIB8	SLAM family member 5	Right	Right
Q9ULI3	Protein HEG homolog 1	Right	Right
P30479	HLA class I histocompatibility antigen, B-41 alpha chain	Not found	Right
P30443	HLA class I histocompatibility antigen, A-1 alpha chain	Not found	Right
P10319	HLA class I histocompatibility antigen, B-58 alpha chain	Not found	Right
Q13145	BMP and activin membrane-bound inhibitor homolog	Not found	Right
P48509	CD151 antigen	Not found	Right
Q9ULF5	Zinc transporter ZIP10	Not found	Right
O00299	Chloride intracellular channel protein 1	Not found	Right
Q92692	Poliovirus receptor-related protein 2	Not found	Right
F5H4A9	Uncharacterized membrane protein C3orf80	Right	Not found
O00161	Synaptosomal-associated protein 23	Right	Not found
O14672	Disintegrin and metalloproteinase domain-containing protein 10	Right	Not found
O15389	Sialic acid-binding Ig-like lectin 5	Right	Not found
O15400	Syntaxin-7	Right	Not found
O43699	Sialic acid-binding Ig-like lectin 6	Right	Not found
O43761	Synaptogyrin-3	Right	Not found
O60779	Thiamine transporter 1	Right	Not found
O75144	ICOS ligand	Right	Not found
O75324	Stannin	Right	Not found
O75581	Low-density lipoprotein receptor-related protein 6	Right	Not found
O95477	ATP-binding cassette sub-family A member 1	Right	Not found
P00387	NADH-cytochrome b5 reductase 3	Right	Not found
P01130	Low-density lipoprotein receptor	Right	Not found
P02730	Band 3 anion transport protein	Right	Not found
P04156	Major prion protein	Right	Not found
P04843	Dolichyl-diphosphooligosaccharide--protein glycosyltransferase subunit 1	Right	Not found
P05023	Sodium/potassium-transporting ATPase subunit alpha-1	Right	Not found
P05556	Integrin beta-1	Right	Not found
P08648	Integrin alpha-5	Right	Not found
P09326	CD48 antigen	Right	Not found
P11049	Leukocyte antigen CD37	Right	Not found
P11233	Ras-related protein Ral-A	Right	Not found
P12236	ADP/ATP translocase 3	Right	Not found
P13224	Platelet glycoprotein Ib beta chain	Right	Not found
P16189	HLA class I histocompatibility antigen, A-31 alpha chain	Right	Not found
P30457	HLA class I histocompatibility antigen, A-66 alpha chain	Right	Not found
P18084	Integrin beta-5	Right	Not found
P30490	HLA class I histocompatibility antigen, B-52 alpha chain	Right	Not found
P18564	Integrin beta-6	Right	Not found
P21589	5-nucleotidase	Right	Not found
P21854	B-cell differentiation antigen CD72	Right	Not found
P22413	Ectonucleotide pyrophosphatase/phosphodiesterase family member 1	Right	Not found
P27701	CD82 antigen	Right	Not found
P27824	Calnexin	Right	Not found
P30455	HLA class I histocompatibility antigen, A-36 alpha chain	Right	Not found
P30508	HLA class I histocompatibility antigen, Cw-12 alpha chain	Right	Not found
P32004	Neural cell adhesion molecule L1	Right	Not found
P32856	Syntaxin-2	Right	Not found
P32942	Intercellular adhesion molecule 3	Right	Not found
P33897	ATP-binding cassette sub-family D member 1	Right	Not found
P43007	Neutral amino acid transporter A	Right	Not found
P43250	G protein-coupled receptor kinase 6	Right	Not found
P48960	CD97 antigen	Right	Not found
P50591	Tumor necrosis factor ligand superfamily member 10	Right	Not found
P53007	Tricarboxylate transport protein, mitochondrial	Right	Not found
P53985	Monocarboxylate transporter 1	Right	Not found
P54709	Sodium/potassium-transporting ATPase subunit beta-3	Right	Not found
P54762	Ephrin type-B receptor 1	Right	Not found
P54764	Ephrin type-A receptor 4	Right	Not found
P55160	Nck-associated protein 1-like	Right	Not found
P55290	Cadherin-13	Right	Not found
P61073	C-X-C chemokine receptor type 4	Right	Not found
P63092	Guanine nucleotide-binding protein G(s) subunit alpha isoforms short	Right	Not found
P98172	Ephrin-B1	Right	Not found
Q01113	Interleukin-9 receptor	Right	Not found
Q01638	Interleukin-1 receptor-like 1	Right	Not found
Q03405	Urokinase plasminogen activator surface receptor	Right	Not found
Q04721	Neurogenic locus notch homolog protein 2	Right	Not found
Q04826	HLA class I histocompatibility antigen, B-40 alpha chain	Right	Not found
Q06481	Amyloid-like protein 2	Right	Not found
Q08554	Desmocollin-1	Right	Not found
Q12913	Receptor-type tyrosine-protein phosphatase eta	Right	Not found
Q13332	Receptor-type tyrosine-protein phosphatase S	Right	Not found
Q14165	Malectin	Right	Not found
Q14344	Guanine nucleotide-binding protein subunit alpha-13	Right	Not found
Q14517	Protocadherin Fat 1	Right	Not found
Q15125	3-beta-hydroxysteroid-Delta(8),Delta(7)-isomerase	Right	Not found
Q15762	CD226 antigen	Right	Not found
Q16394	Exostosin-1	Right	Not found
Q16581	C3a anaphylatoxin chemotactic receptor	Right	Not found
Q16853	Membrane primary amine oxidase	Right	Not found
Q16891	MICOS complex subunit MIC60	Right	Not found
Q4KMQ2	Anoctamin-6	Right	Not found
Q5T4S7	E3 ubiquitin-protein ligase UBR4	Right	Not found
Q6UWD8	Transmembrane protein C16orf54	Right	Not found
Q7L5N7	Lysophosphatidylcholine acyltransferase 2	Right	Not found
Q7Z403	Transmembrane channel-like protein 6	Right	Not found
Q7Z7M0	Multiple epidermal growth factor-like domains protein 8	Right	Not found
Q86UE4	Protein LYRIC	Right	Not found
Q8NG11	Tetraspanin-14	Right	Not found
Q8TCZ2	CD99 antigen-like protein 2	Right	Not found
Q8TF71	Monocarboxylate transporter 10	Right	Not found
Q92508	Piezo-type mechanosensitive ion channel component 1	Right	Not found
Q92823	Neuronal cell adhesion molecule	Right	Not found
Q96BI3	Gamma-secretase subunit APH-1A	Right	Not found
Q96DU3	SLAM family member 6	Right	Not found
Q96J84	Kin of IRRE-like protein 1	Right	Not found
Q96PQ1	Sialic acid-binding Ig-like lectin 12	Right	Not found
Q99466	Neurogenic locus notch homolog protein 4	Right	Not found
Q99805	Transmembrane 9 superfamily member 2	Right	Not found
Q99808	Equilibrative nucleoside transporter 1	Right	Not found
Q9C0C4	Semaphorin-4C	Right	Not found
Q9H0X4	Protein ITFG3	Right	Not found
Q9H8M5	Metal transporter CNNM2	Right	Not found
Q9H9B4	Sideroflexin-1	Right	Not found
Q9NP58	ATP-binding cassette sub-family B member 6, mitochondrial	Right	Not found
Q9NPA2	Matrix metalloproteinase-25	Right	Not found
Q9NPH3	Interleukin-1 receptor accessory protein	Right	Not found
Q9NQ84	G-protein coupled receptor family C group 5 member C	Right	Not found
Q9NT99	Leucine-rich repeat-containing protein 4B	Right	Not found
Q9NY35	Claudin domain-containing protein 1	Right	Not found
Q9NYZ4	Sialic acid-binding Ig-like lectin 8	Right	Not found
Q9NZ08	Endoplasmic reticulum aminopeptidase 1	Right	Not found
Q9P2B2	Prostaglandin F2 receptor negative regulator	Right	Not found
Q9UBP0	Spastin	Right	Not found
Q9UIW2	Plexin-A1	Right	Not found
Q9UKJ1	Paired immunoglobulin-like type 2 receptor alpha	Right	Not found
Q9UNN8	Endothelial protein C receptor	Right	Not found
Q9UP52	Transferrin receptor protein 2	Right	Not found
Q9Y2A7	Nck-associated protein 1	Right	Not found
Q9Y5M8	Signal recognition particle receptor subunit beta	Right	Not found
Q9Y5S1	Transient receptor potential cation channel subfamily V member 2	Right	Not found
Q9Y5Y0	Feline leukemia virus subgroup C receptor-related protein 1	Right	Not found
Q9Y624	Junctional adhesion molecule A	Right	Not found
Q9Y639	Neuroplastin	Right	Not found
Q9Y6M7	Sodium bicarbonate cotransporter 3	Right	Not found
O43914	TYRO protein tyrosine kinase-binding protein	Right	Not found
O75387	Large neutral amino acids transporter small subunit 3	Right	Not found
P09603	Macrophage colony-stimulating factor 1	Right	Not found
P10321	HLA class I histocompatibility antigen, Cw-7 alpha chain	Right	Not found
Q14002	Carcinoembryonic antigen-related cell adhesion molecule 7	Right	Not found
Q8WUX1	Sodium-coupled neutral amino acid transporter 5	Right	Not found
Q9Y287	Integral membrane protein 2B	Right	Not found
Q9Y487	V-type proton ATPase 116 kDa subunit a isoform 2	Right	Not found
P30459	HLA class I histocompatibility antigen, A-74 alpha chain	Right	Not found
P12318	Low affinity immunoglobulin gamma Fc region receptor II-a	Right	Not found
P58335	Anthrax toxin receptor 2	Right	Not found
Q93050	V-type proton ATPase 116 kDa subunit a isoform 1	Right	Not found
Q9H3Z4	DnaJ homolog subfamily C member 5	Right	Not found

## Sheet: No Conclusion
Uniprot ID	Protein names	PK-treated EVs	Biotinylated EVs
P11166	Solute carrier family 2, facilitated glucose transporter member 1	Non-conclusive	Inside-out
P16070	CD44 antigen	Non-conclusive	Inside-out
P20645	Cation-dependent mannose-6-phosphate receptor	Non-conclusive	Inside-out
Q9NRX5	Serine incorporator 1	Non-conclusive	Inside-out
P13612	Integrin alpha-4	Non-conclusive	Right
P13747	HLA class I histocompatibility antigen, alpha chain E	Non-conclusive	Right
P13591	Neural cell adhesion molecule 1	Inside-out	Right
P02786	Transferrin receptor protein 1	Right	Non-conclusive
B2RUZ4	Small integral membrane protein 1	Non-conclusive	Not found
O14494	Lipid phosphate phosphohydrolase 1	Non-conclusive	Not found
O15031	Plexin-B2	Non-conclusive	Not found
O43493	Trans-Golgi network integral membrane protein 2	Non-conclusive	Not found
O60503	Adenylate cyclase type 9	Non-conclusive	Not found
O60884	DnaJ homolog subfamily A member 2	Non-conclusive	Not found
O95164	Ubiquitin-like protein 3	Non-conclusive	Not found
P05141	ADP/ATP translocase 2	Non-conclusive	Not found
P06213	Insulin receptor	Non-conclusive	Not found
P06756	Integrin alpha-V	Non-conclusive	Not found
P08069	Insulin-like growth factor 1 receptor	Non-conclusive	Not found
P08174	Complement decay-accelerating factor	Non-conclusive	Not found
P08195	4F2 cell-surface antigen heavy chain	Non-conclusive	Not found
P08514	Integrin alpha-IIb	Non-conclusive	Not found
P08582	Melanotransferrin	Non-conclusive	Not found
P08962	CD63 antigen	Non-conclusive	Not found
P10114	Ras-related protein Rap-2a	Non-conclusive	Not found
P11279	Lysosome-associated membrane glycoprotein 1	Non-conclusive	Not found
P13987	CD59 glycoprotein	Non-conclusive	Not found
P19256	Lymphocyte function-associated antigen 3	Non-conclusive	Not found
P20339	Ras-related protein Rab-5A	Non-conclusive	Not found
P20701	Integrin alpha-L	Non-conclusive	Not found
P25105	Platelet-activating factor receptor	Non-conclusive	Not found
P25445	Tumor necrosis factor receptor superfamily member 6	Non-conclusive	Not found
P30273	High affinity immunoglobulin epsilon receptor subunit gamma	Non-conclusive	Not found
P30501	HLA class I histocompatibility antigen, Cw-2 alpha chain	Non-conclusive	Not found
P30953	Olfactory receptor 1E1	Non-conclusive	Not found
P31641	Sodium- and chloride-dependent taurine transporter	Non-conclusive	Not found
P34910	Protein EVI2B	Non-conclusive	Not found
P36897	TGF-beta receptor type-1	Non-conclusive	Not found
P49257	Protein ERGIC-53	Non-conclusive	Not found
P50150	Guanine nucleotide-binding protein G(I)/G(S)/G(O) subunit gamma-4	Non-conclusive	Not found
P50151	Guanine nucleotide-binding protein G(I)/G(S)/G(O) subunit gamma-10	Non-conclusive	Not found
P51153	Ras-related protein Rab-13	Non-conclusive	Not found
P57088	Transmembrane protein 33	Non-conclusive	Not found
P61019	Ras-related protein Rab-2A	Non-conclusive	Not found
P61225	Ras-related protein Rap-2b	Non-conclusive	Not found
P62070	Ras-related protein R-Ras2	Non-conclusive	Not found
P62834	Ras-related protein Rap-1A	Non-conclusive	Not found
Q00325	Phosphate carrier protein, mitochondrial	Non-conclusive	Not found
Q02413	Desmoglein-1	Non-conclusive	Not found
Q08357	Sodium-dependent phosphate transporter 2	Non-conclusive	Not found
Q12860	Contactin-1	Non-conclusive	Not found
Q13277	Syntaxin-3	Non-conclusive	Not found
Q13530	Serine incorporator 3	Non-conclusive	Not found
Q13571	Lysosomal-associated transmembrane protein 5	Non-conclusive	Not found
Q14242	P-selectin glycoprotein ligand 1	Non-conclusive	Not found
Q15043	Zinc transporter ZIP14	Non-conclusive	Not found
Q15286	Ras-related protein Rab-35	Non-conclusive	Not found
Q15758	Neutral amino acid transporter B(0)	Non-conclusive	Not found
Q16563	Synaptophysin-like protein 1	Non-conclusive	Not found
Q2LD37	Uncharacterized protein KIAA1109	Non-conclusive	Not found
Q5VW32	BRO1 domain-containing protein BROX	Non-conclusive	Not found
Q5ZPR3	CD276 antigen	Non-conclusive	Not found
Q6P9G4	Transmembrane protein 154	Non-conclusive	Not found
Q6UXF1	Transmembrane protein 108	Non-conclusive	Not found
Q7Z5G4	Golgin subfamily A member 7	Non-conclusive	Not found
Q86V85	Integral membrane protein GPR180	Non-conclusive	Not found
Q86XS8	E3 ubiquitin-protein ligase RNF130	Non-conclusive	Not found
Q8IWA5	Choline transporter-like protein 2	Non-conclusive	Not found
Q8IWV1	Lymphocyte transmembrane adapter 1	Non-conclusive	Not found
Q8IZY2	ATP-binding cassette sub-family A member 7	Non-conclusive	Not found
Q8NC42	E3 ubiquitin-protein ligase RNF149	Non-conclusive	Not found
Q8TF62	Probable phospholipid-transporting ATPase IM	Non-conclusive	Not found
Q8WUM9	Sodium-dependent phosphate transporter 1	Non-conclusive	Not found
Q8WWI5	Choline transporter-like protein 1	Non-conclusive	Not found
Q92542	Nicastrin	Non-conclusive	Not found
Q969X1	Protein lifeguard 3	Non-conclusive	Not found
Q969Z4	Tumor necrosis factor receptor superfamily member 19L	Non-conclusive	Not found
Q96AP7	Endothelial cell-selective adhesion molecule	Non-conclusive	Not found
Q96FZ7	Charged multivesicular body protein 6	Non-conclusive	Not found
Q96S97	Myeloid-associated differentiation marker	Non-conclusive	Not found
Q99497	Protein DJ-1	Non-conclusive	Not found
Q99523	Sortilin	Non-conclusive	Not found
Q99735	Microsomal glutathione S-transferase 2	Non-conclusive	Not found
Q9BVC6	Transmembrane protein 109	Non-conclusive	Not found
Q9BY67	Cell adhesion molecule 1	Non-conclusive	Not found
Q9C0H2	Protein tweety homolog 3	Non-conclusive	Not found
Q9H1C7	Cysteine-rich and transmembrane domain-containing protein 1	Non-conclusive	Not found
Q9H3N1	Thioredoxin-related transmembrane protein 1	Non-conclusive	Not found
Q9H4G4	Golgi-associated plant pathogenesis-related protein 1	Non-conclusive	Not found
Q9H6Y7	E3 ubiquitin-protein ligase RNF167	Non-conclusive	Not found
Q9H7F0	Probable cation-transporting ATPase 13A3	Non-conclusive	Not found
Q9HBH0	Rho-related GTP-binding protein RhoF	Non-conclusive	Not found
Q9HC07	Transmembrane protein 165	Non-conclusive	Not found
Q9HCC8	Glycerophosphoinositol inositolphosphodiesterase GDPD2	Non-conclusive	Not found
Q9HDC9	Adipocyte plasma membrane-associated protein	Non-conclusive	Not found
Q9NS69	Mitochondrial import receptor subunit TOM22 homolog	Non-conclusive	Not found
Q9NVM1	Protein eva-1 homolog B	Non-conclusive	Not found
Q9NZ42	Gamma-secretase subunit PEN-2	Non-conclusive	Not found
Q9NZ53	Podocalyxin-like protein 2	Non-conclusive	Not found
Q9P0T7	Transmembrane protein 9	Non-conclusive	Not found
Q9UHX3	EGF-like module-containing mucin-like hormone receptor-like 2	Non-conclusive	Not found
Q9UIG8	Solute carrier organic anion transporter family member 3A1	Non-conclusive	Not found
Q9UIQ6	Leucyl-cystinyl aminopeptidase	Non-conclusive	Not found
Q9ULC8	Probable palmitoyltransferase ZDHHC8	Non-conclusive	Not found
Q9Y219	Protein jagged-2	Non-conclusive	Not found
Q9Y3P8	Signaling threshold-regulating transmembrane adapter 1	Non-conclusive	Not found
Q9Y666	Solute carrier family 12 member 7	Non-conclusive	Not found
Q15836	Vesicle-associated membrane protein 3	Non-conclusive	Not found
Q14739	Lamin-B receptor	Non-conclusive	Not found
Q9NY47	Voltage-dependent calcium channel subunit alpha-2/delta-2	Non-conclusive	Not found
Q9P246	Stromal interaction molecule 2	Non-conclusive	Not found
Q8TCT7	Signal peptide peptidase-like 2B	Non-conclusive	Not found
Q9UEU0	Vesicle transport through interaction with t-SNAREs homolog 1B	Non-conclusive	Not found
Q96JT2	Solute carrier family 45 member 3	Non-conclusive	Not found
Q9BSA4	Protein tweety homolog 2	Non-conclusive	Not found
Q9Y289	Sodium-dependent multivitamin transporter	Non-conclusive	Not found
Q9Y6H6	Potassium voltage-gated channel subfamily E member 3	Non-conclusive	Not found
P33947	ER lumen protein-retaining receptor 2	Non-conclusive	Not found
P27105	Erythrocyte band 7 integral membrane protein	Non-conclusive	Not found
P29972	Aquaporin-1	Non-conclusive	Not found
P47985	Cytochrome b-c1 complex subunit Rieske, mitochondrial	Non-conclusive	Not found
Q13683	Integrin alpha-7	Non-conclusive	Not found
Q8WY22	BRI3-binding protein	Non-conclusive	Not found
O15439	Multidrug resistance-associated protein 4	Non-conclusive	Not found
Q9H6A9	Pecanex-like protein 3	Non-conclusive	Not found
